# Supplementary material for: Circulating Cytokines and Coronavirus Disease: A Bi-Directional Mendelian Randomization Study
Source: Front Genet. 2021 Jun 7;12:680646. doi: 10.3389/fgene.2021.680646 (PMC8215612; doi:10.3389/fgene.2021.680646)
Supplement: Supplementary file 3 [file Presentation_1.zip]

Archive with 2 entries (2 files):
- Suppl. Tables 12-17.XLSX
- Suppl. Tables.DOCX
