# Supplementary material for: Circulating Cytokines and Coronavirus Disease: A Bi-Directional Mendelian Randomization Study
Source: Front Genet. 2021 Jun 7;12:680646. doi: 10.3389/fgene.2021.680646 (PMC8215612; doi:10.3389/fgene.2021.680646)
Supplement: Supplementary file 3 [file Presentation_1.zip › Suppl. Tables 12-17.XLSX]

## Sheet: Table S12
Table S12 Summary statistics of cytokine on two phenotypes of COVID-19 (leave out 23 and me).
exposure	SNP	effect_allele	other_allele	beta for cytokine	se for cytokine	pval for cytokine	beta for hospitalized covid	se for hospitalized covid	beta for covid	se for covid	pval for alcohol	pval for smoking	pval for walking
CTACK	rs1104748	C	T	-0.1967	0.0282	3.053e-12	-0.0099683	0.018665	0.00098258	0.0098806	0.550929	0.866937	0.496388
CTACK	rs116303454	G	A	-0.383	0.0816	3.272e-06	-0.087644	0.058685	0.014126	0.032331	0.18206	0.0815601	0.551771
CTACK	rs12438356	C	T	-0.1548	0.0337	4.457e-06	-0.045002	0.022682	-0.017083	0.012533	0.43206	0.164496	0.787661
CTACK	rs135564	G	A	0.1893	0.0268	2.432e-12	0.018072	0.021047	0.019932	0.010314	0.520827	0.467602	0.101228
CTACK	rs141420735	C	T	0.3966	0.0789	5.822e-07	NA	NA	-0.013402	0.048279	0.968719	0.479135	0.383139
CTACK	rs17321950	C	T	-0.5262	0.1122	3.463e-06	0.093498	0.046732	0.021262	0.023576	0.556122	0.881283	0.316483
CTACK	rs2070074	G	A	-0.4467	0.0374	1.785e-32	0.0003526	0.028949	-0.0095341	0.014679	0.0147674	0.282392	0.056833
CTACK	rs2731674	G	T	0.1333	0.0267	5.635e-07	0.010283	0.018861	0.0052818	0.0097674	0.0331946	0.87467	0.465767
CTACK	rs3766110	C	A	0.1287	0.0278	3.855e-06	0.032335	0.018613	-0.0029317	0.0099705	0.237044	0.108194	0.403031
CTACK	rs55764737	C	T	-0.5313	0.0972	4.618e-08	0.12416	0.051548	-0.013626	0.025536	0.247139	0.111871	0.949091
CTACK	rs57338032	G	A	-0.1583	0.0317	6.228e-07	0.0081605	0.023905	0.0025286	0.012035	0.00291806	0.672121	0.854766
CTACK	rs7333764	C	T	-0.2773	0.0593	2.854e-06	-0.029956	0.044628	-0.023234	0.025076	0.520825	0.435669	0.0832319
CTACK	rs76378954	G	A	-0.4	0.0836	2.426e-06	0.029264	0.044664	0.010474	0.025092	0.098864	0.727101	0.709065
CTACK	rs76395525	G	A	-0.5277	0.1083	9.549e-07	NA	NA	0.033227	0.041228	0.511095	0.476932	0.285129
CTACK	rs78692337	G	A	0.208	0.0455	4.88e-06	0.041078	0.062718	0.038026	0.029029	0.458604	0.399906	0.23604
bNGF	rs28637706	G	T	0.1589	0.0263	1.423e-09	-0.0016866	0.018482	-0.0090602	0.0091288	0.297205	0.729262	0.109617
bNGF	rs67476890	C	T	-0.1769	0.0379	3.127e-06	0.0022449	0.024476	-0.017473	0.013261	0.262276	0.116488	0.0604316
bNGF	rs71641308	C	T	-0.2043	0.0432	2.301e-06	-0.078248	0.040821	-0.013037	0.018692	0.00178108	0.0395762	0.332339
bNGF	rs72780728	G	A	-0.1883	0.0403	2.993e-06	-0.0088669	0.028214	-0.012917	0.014433	0.0340379	0.308437	0.676848
bNGF	rs73472576	C	T	0.1181	0.0252	2.689e-06	-0.012244	0.01885	-0.0092132	0.009562	0.000512905	0.799154	0.801373
bNGF	rs7970581	G	T	-0.138	0.0282	9.271e-07	0.037785	0.023216	0.01502	0.010901	0.251902	0.252745	0.0507821
bNGF	rs9436119	G	A	0.1121	0.0246	3.906e-06	0.013297	0.016933	0.0011152	0.008949	0.107126	0.0809199	0.303061
Eotaxin	rs12075	G	A	-0.1671	0.0156	1.332e-26	-0.00028071	0.017131	-0.00068559	0.0090038	0.697446	0.730939	0.985188
Eotaxin	rs1366045	C	T	-0.1606	0.0165	1.872e-22	0.00080728	0.016142	0.012597	0.0087665	0.673471	0.783155	0.218058
Eotaxin	rs138125931	C	T	-0.1292	0.0254	3.586e-07	0.010914	0.028389	0.015562	0.014555	0.00861137	0.78935	0.514395
Eotaxin	rs1476670	C	A	0.1007	0.0217	3.514e-06	-0.060557	0.024406	-0.023794	0.011447	0.0468606	0.0422369	0.546252
Eotaxin	rs2024050	G	A	-0.1728	0.0303	1.104e-08	NA	NA	-0.037881	0.015656	0.31774	0.360242	0.914772
Eotaxin	rs2210755	C	T	0.1104	0.0242	4.854e-06	NA	NA	-0.0051204	0.017699	0.19179	0.19857	0.0670013
Eotaxin	rs2211994	C	T	-0.0885	0.0177	6.079e-07	-0.0060488	0.020276	0.0014994	0.010115	0.933362	0.284704	0.139644
Eotaxin	rs2228467	C	T	0.4163	0.0292	2.271e-46	-0.033222	0.034774	0.0033032	0.018734	0.0188969	0.633039	0.24237
Eotaxin	rs2419841	C	T	0.1277	0.0279	4.978e-06	-0.029623	0.026522	-0.013393	0.014072	0.657171	0.988281	0.247465
Eotaxin	rs3091309	G	A	-0.1283	0.0203	3.633e-10	0.055415	0.025455	0.026725	0.01191	0.444592	0.382277	0.456927
Eotaxin	rs342511	G	A	-0.0927	0.0157	3.599e-09	-0.0082271	0.017982	0.0034853	0.0088504	0.0934463	0.244756	0.516669
Eotaxin	rs3823884	C	A	-0.0909	0.0182	5.32e-07	0.015399	0.018995	-0.0030197	0.009686	0.472156	0.266075	0.165181
Eotaxin	rs3960554	G	T	-0.0798	0.0169	2.234e-06	0.054423	0.020473	0.021658	0.010982	0.270076	0.826309	0.00470055
Eotaxin	rs5746492	G	A	-0.0954	0.0207	3.959e-06	-0.0041959	0.020913	0.0056486	0.01112	0.421644	0.226762	0.00331616
Eotaxin	rs5754733	C	A	0.1042	0.0214	1.063e-06	-0.011031	0.022334	0.010473	0.01104	0.71683	0.73108	0.288896
Eotaxin	rs59808887	C	T	0.1673	0.0358	2.911e-06	-0.0028108	0.032432	-0.010655	0.016268	0.676313	0.0107517	0.974709
Eotaxin	rs7282700	C	T	0.0844	0.018	3.139e-06	-0.015526	0.02014	-0.02026	0.010012	0.644303	0.0860573	0.979718
Eotaxin	rs75426604	C	A	0.1366	0.0291	2.528e-06	0.0037867	0.023794	0.017461	0.012575	0.186972	0.6493	0.1563
Eotaxin	rs79722574	C	T	0.1113	0.0228	1.061e-06	-0.019021	0.024548	0.0081004	0.012411	0.351327	0.57684	0.191236
Eotaxin	rs9317045	C	A	-0.1182	0.0237	5.822e-07	-0.0011707	0.022919	0.017427	0.011658	0.00434202	0.236653	0.816121
FGFBasic	rs13412535	G	A	0.1112	0.0225	7.345e-07	-0.00010229	0.019866	-0.004386	0.010935	0.441815	0.0917629	0.818884
FGFBasic	rs17106604	C	T	-0.1104	0.0227	1.323e-06	0.014134	0.025056	-0.021962	0.013313	0.176051	0.0662164	0.56833
FGFBasic	rs747334	G	A	-0.0751	0.0164	4.528e-06	0.019704	0.017277	-0.005038	0.008747	0.536559	0.372586	0.0297977
FGFBasic	rs75168112	C	T	0.1001	0.0214	2.999e-06	-0.041775	0.027024	0.00072299	0.01312	0.938166	0.301443	0.168676
FGFBasic	rs76253061	C	T	0.488	0.1042	3.092e-06	NA	NA	0.02725	0.036185	0.245569	0.3642	0.0285815
FGFBasic	rs9907295	C	T	0.1319	0.0269	7.948e-07	0.011133	0.026874	0.0071262	0.014533	0.192789	0.762034	0.342474
GCSF	rs115256310	G	A	0.6821	0.136	6.726e-07	0.074418	0.076084	0.031816	0.035448	0.544575	0.861133	0.293541
GCSF	rs11903143	G	A	-0.087	0.0176	6.352e-07	0.017751	0.018062	-0.007746	0.0096339	0.0990185	0.891695	0.646264
GCSF	rs1817411	C	T	-0.089	0.0191	3.099e-06	0.025112	0.019905	0.024829	0.010316	0.282088	0.126828	0.796243
GCSF	rs183023730	G	T	-0.7952	0.1677	2.064e-06	NA	NA	0.035874	0.04043	0.507228	0.606751	0.887553
GCSF	rs2671444	G	A	0.0784	0.0166	2.484e-06	0.018047	0.017787	0.005786	0.0092784	0.310493	0.200588	0.0568286
GCSF	rs6821658	C	T	-0.0775	0.016	1.412e-06	-0.0029763	0.015681	-7.2897e-05	0.0085275	0.00569064	0.124564	0.225078
GCSF	rs74148555	C	T	0.3715	0.0755	1.551e-06	0.028688	0.047759	0.010285	0.024767	0.424331	0.40557	0.459011
GCSF	rs76287671	C	T	-0.0938	0.0189	6.921e-07	-0.0067579	0.025666	0.021042	0.011984	0.537102	0.678522	0.0307158
GCSF	rs77318030	C	T	0.2045	0.0428	2.211e-06	-0.057611	0.043022	0.0074578	0.020889	0.383436	0.49212	0.70671
GROa	rs1113500	G	T	-0.1174	0.0244	1.571e-06	0.0041562	0.018464	0.014408	0.0093181	0.135839	0.125146	0.433218
GROa	rs115726786	G	A	-0.3582	0.0794	4.613e-06	-0.0021128	0.049307	-0.0084576	0.023556	0.963934	0.236965	0.99232
GROa	rs118158560	G	A	-0.2703	0.0594	3.42e-06	0.0045952	0.035922	0.015983	0.018832	0.752487	0.547405	0.103372
GROa	rs12075	G	A	-0.3751	0.0237	1.244e-55	-0.00028071	0.017131	-0.00068559	0.0090038	0.697446	0.730939	0.985188
GROa	rs12727188	G	T	0.2159	0.0359	2.228e-09	-0.0056765	0.036205	-0.028911	0.016752	0.68067	0.156281	0.723454
GROa	rs140734053	G	A	-0.7257	0.1561	3.578e-06	-0.0077545	0.068409	0.03955	0.033876	0.0929426	0.337179	0.748533
GROa	rs150194856	C	T	0.4375	0.0923	2.185e-06	-0.027335	0.048118	0.01078	0.025817	0.865807	0.672259	0.141331
GROa	rs188345231	C	T	-0.623	0.1323	4.342e-06	NA	NA	-0.0169	0.040727	0.416613	0.685263	0.176254
GROa	rs2244698	C	T	-0.142	0.0241	2.478e-09	0.015031	0.017816	-0.002938	0.0088458	0.0522077	0.00830744	0.627981
GROa	rs508977	G	T	0.3802	0.028	7.558e-42	-0.0078428	0.017367	0.0052258	0.0097331	0.634961	0.350532	0.22794
GROa	rs62024303	G	A	0.3053	0.0666	4.408e-06	NA	NA	-0.0094342	0.024306	0.457706	0.289618	0.664426
GROa	rs73020704	G	A	-0.2677	0.0548	1.54e-06	0.024958	0.043756	0.00098122	0.024085	0.588454	0.613786	0.048739
GROa	rs78653452	G	T	0.7362	0.1558	1.208e-06	0.09939	0.067556	0.025129	0.037596	0.209946	0.490138	0.705382
GROa	rs960821	G	A	-0.4747	0.0711	2.33e-11	NA	NA	-0.0028246	0.020584	0.308936	0.531953	0.825966
HGF	rs11060254	G	A	0.08	0.0167	1.584e-06	0.0063516	0.019293	-0.0064708	0.0095335	0.0217186	0.249884	0.083596
HGF	rs150322232	G	A	-0.2104	0.0463	4.89e-06	0.041616	0.059901	-0.0135	0.029269	0.268898	0.967732	0.65788
HGF	rs1698249	C	A	0.1698	0.0372	4.088e-06	0.020848	0.028094	0.0067296	0.014796	0.154436	0.635275	0.528437
HGF	rs1800493	C	T	-0.3557	0.077	3.568e-06	0.045313	0.076105	0.053143	0.038587	0.937812	0.857707	0.360412
HGF	rs2003620	C	T	-0.2279	0.0489	2.831e-06	0.0086577	0.034053	0.016478	0.01904	0.616452	0.798452	0.199341
HGF	rs3748034	G	T	-0.1495	0.0234	1.81e-10	-5.9115e-05	0.022257	0.00076392	0.01226	3.62941e-08	0.751945	0.159739
HGF	rs5745687	C	T	0.3072	0.0406	2.751e-14	-0.042114	0.034437	-0.037582	0.018288	0.0461457	0.881664	0.474007
HGF	rs62481625	C	T	-0.1091	0.0225	1.18e-06	0.021018	0.021754	0.011388	0.010778	0.806903	0.535319	0.601463
HGF	rs77688022	G	A	-0.2007	0.0418	1.629e-06	NA	NA	0.0016564	0.029577	0.969058	0.287526	0.28851
IFNg	rs10487554	G	A	0.0895	0.0183	1.087e-06	-0.0077346	0.022002	0.0040919	0.010425	0.367515	0.730016	0.875228
IFNg	rs115729819	G	A	-0.2484	0.0515	1.382e-06	0.14008	0.075428	0.039531	0.037544	0.178132	0.0152769	0.32013
IFNg	rs11843756	G	T	-0.184	0.0393	3.089e-06	0.0053058	0.033793	0.0211	0.019541	0.221859	0.746467	0.758869
IFNg	rs12420286	C	T	-0.2376	0.0501	2.083e-06	-0.0049722	0.045868	0.020216	0.022296	0.0569602	0.740977	0.329271
IFNg	rs147378920	G	A	0.3863	0.0754	3.452e-07	NA	NA	-0.063176	0.038097	0.345	0.715925	0.96739
IFNg	rs1867282	C	T	-0.0774	0.0166	3.152e-06	-0.0046042	0.020357	-0.0096051	0.0099405	0.00855068	0.575934	0.730119
IFNg	rs2073438	G	A	-0.0898	0.0188	1.676e-06	-0.032533	0.020655	-0.028797	0.010407	0.0819612	0.535495	0.528601
IFNg	rs4730203	G	A	0.0983	0.0203	1.322e-06	-0.00093005	0.022609	0.0099866	0.01208	0.645747	0.648187	0.676226
IFNg	rs6902031	G	A	0.1166	0.0242	1.405e-06	0.024886	0.023081	0.002436	0.013065	0.989061	0.538257	0.410125
IFNg	rs7073753	C	T	-0.0821	0.0167	8.386e-07	0.021784	0.016415	-0.0041976	0.0088863	0.183517	0.00218098	0.00777581
IFNg	rs74148555	C	T	0.3732	0.0774	2.635e-06	0.028688	0.047759	0.010285	0.024767	0.424331	0.40557	0.459011
IFNg	rs78296352	G	T	-0.343	0.0652	1.383e-07	0.0038441	0.045412	-0.018478	0.024258	0.972058	0.449973	0.22167
IL10	rs10457128	G	A	0.0865	0.0172	5.237e-07	0.022936	0.018772	-0.0097309	0.0093206	0.591209	0.92579	0.362317
IL10	rs10493718	C	A	0.11	0.0222	7.16e-07	-0.0043659	0.018398	0.00068922	0.0099498	0.840045	0.215141	0.506662
IL10	rs11206302	C	T	0.1189	0.0251	2.202e-06	-0.030212	0.029311	0.012899	0.015008	0.449605	0.0724629	0.387146
IL10	rs2086656	C	T	0.0789	0.0171	3.783e-06	-0.0059956	0.017752	-0.015833	0.0094586	0.711664	0.123706	0.780677
IL10	rs282258	C	T	-0.0992	0.0162	1.001e-09	-0.0084713	0.018039	0.0058853	0.0088738	0.215079	0.168151	0.336525
IL10	rs3025021	C	T	-0.0947	0.0195	1.462e-06	-0.0068557	0.020342	0.0037641	0.0101	0.773938	0.29913	0.800756
IL10	rs35794877	C	A	-0.0794	0.0167	1.796e-06	-0.023153	0.017848	0.0014998	0.0088538	0.762438	0.169895	0.907026
IL10	rs4349809	G	T	-0.2853	0.0165	5.771e-67	-0.0057372	0.017206	-0.0084201	0.0090438	0.131903	0.749929	0.580707
IL10	rs465757	G	A	-0.084	0.0174	1.173e-06	-0.0080794	0.019831	0.0044711	0.0098033	0.250802	0.462975	0.0160573
IL10	rs4741748	G	A	0.0793	0.017	2.794e-06	-0.010663	0.017953	1.506e-05	0.0089047	0.167324	0.735825	0.363279
IL10	rs6085948	G	A	-0.098	0.0202	1.249e-06	0.0022	0.020208	-0.0040844	0.010507	0.995288	0.61804	0.943235
IL10	rs6458375	C	T	-0.0946	0.0198	2.073e-06	0.025855	0.02161	0.0011641	0.010669	0.57725	0.283421	0.0640753
IL10	rs7088799	G	T	0.0852	0.0167	3.226e-07	-0.022182	0.015821	-0.0010574	0.0085571	0.197884	0.0024025	0.00819594
IL10	rs74556053	G	A	0.1783	0.0364	4.932e-06	-0.0040566	0.036254	0.013975	0.017589	0.763099	0.0962642	0.396168
IL10	rs9462938	C	T	0.1207	0.0191	1.71e-10	0.036401	0.022018	0.0077059	0.010721	0.621916	0.683722	0.974019
IP10	rs10809307	C	T	-0.1305	0.0282	3.644e-06	-0.021217	0.019864	-0.01217	0.0097658	0.578988	0.0255424	0.715584
IP10	rs113831257	G	A	-0.3592	0.0644	2.533e-08	-0.086234	0.048544	-0.0028783	0.023489	0.683664	0.808756	0.91184
IP10	rs11626201	C	A	-0.1162	0.0245	1.927e-06	0.00029808	0.019591	-0.012203	0.0095273	0.842824	0.109553	0.540311
IP10	rs143799975	G	A	0.7984	0.1637	1.002e-06	0.083808	0.081097	0.035749	0.042356	0.0347561	0.101942	0.432318
IP10	rs181236764	C	T	-0.4504	0.0964	3.215e-06	0.024005	0.041052	-0.010068	0.022263	0.664696	0.198475	0.145772
IP10	rs34383175	C	T	0.3153	0.0657	1.51e-06	-0.016496	0.055398	0.040512	0.026682	0.527476	0.474414	0.642964
IP10	rs7645625	G	T	0.1086	0.0237	4.407e-06	-0.028979	0.019261	-0.027512	0.0094416	0.776642	0.124353	0.0124426
IP10	rs7690978	G	A	-0.1247	0.0259	1.458e-06	0.023643	0.01905	0.0081073	0.0099139	0.996097	0.401408	0.866244
IP10	rs79848609	C	A	-0.2603	0.0537	8.752e-07	0.017863	0.050759	0.013797	0.02297	0.0474628	0.0795942	0.903971
IP10	rs8112909	G	A	0.1426	0.0299	1.941e-06	0.018954	0.019967	0.001677	0.010899	0.734346	0.781201	0.855595
IL12p70	rs10738760	G	A	-0.0896	0.0156	1.021e-08	-0.018026	0.015663	-0.0010978	0.0084933	0.12719	0.391174	0.356999
IL12p70	rs10948472	C	A	-0.0747	0.0157	2.158e-06	-0.015088	0.015906	0.0024421	0.0086317	0.773393	0.387377	0.625728
IL12p70	rs12199215	C	T	-0.1278	0.0192	5.108e-11	0.0056497	0.020136	0.0024971	0.010067	0.971918	0.537267	0.0554989
IL12p70	rs13209117	G	A	-0.1002	0.0186	5.567e-08	0.00097024	0.019973	0.012428	0.010097	0.370706	0.757728	0.634109
IL12p70	rs1539508	G	A	-0.1273	0.0169	1.07e-13	-0.020192	0.019199	0.0058985	0.0092125	0.251819	0.0368306	0.60173
IL12p70	rs17229494	G	A	0.1172	0.0257	4.931e-06	0.0028156	0.033064	0.025121	0.016714	0.448625	0.657167	0.803605
IL12p70	rs200757	C	T	0.0985	0.0214	4.146e-06	-0.047214	0.026244	-0.028919	0.013747	0.404145	0.0445544	0.0722189
IL12p70	rs282258	C	T	-0.073	0.0156	3.209e-06	-0.0084713	0.018039	0.0058853	0.0088738	0.215079	0.168151	0.336525
IL12p70	rs3025007	C	T	-0.0876	0.0171	3.572e-07	0.032191	0.018036	0.011174	0.0089138	0.850517	0.849429	0.70729
IL12p70	rs41282644	G	A	-0.1473	0.0304	1.045e-06	-0.025806	0.047914	-0.011073	0.022853	0.68289	0.663336	0.576581
IL12p70	rs4349809	G	T	-0.3777	0.0159	2.56e-124	-0.0057372	0.017206	-0.0084201	0.0090438	0.131903	0.749929	0.580707
IL12p70	rs4734879	G	A	-0.0918	0.0189	1.216e-06	-0.0079205	0.019339	0.00031385	0.0098804	0.000126982	0.837043	0.990088
IL12p70	rs4741748	G	A	0.081	0.0163	6.647e-07	-0.010663	0.017953	1.506e-05	0.0089047	0.167324	0.735825	0.363279
IL12p70	rs6920532	C	T	-0.1596	0.0251	1.527e-10	-0.036783	0.028856	-0.010124	0.01517	0.631722	0.696756	0.696719
IL12p70	rs7088799	G	T	0.0998	0.0161	6.293e-10	-0.022182	0.015821	-0.0010574	0.0085571	0.197884	0.0024025	0.00819594
IL12p70	rs71361173	G	T	-0.111	0.0239	3.06e-06	-0.013337	0.023544	-0.0090232	0.012379	0.773054	0.346828	0.611786
IL12p70	rs7757246	C	T	-0.139	0.0285	1.972e-06	0.0084895	0.021666	-0.0048438	0.012631	0.968046	0.801958	0.211609
IL12p70	rs7763358	C	T	-0.1562	0.0275	1.024e-08	0.013567	0.033698	0.014077	0.017788	0.83667	0.13053	0.466465
IL12p70	rs7767854	C	T	0.1389	0.0223	6.796e-10	-0.03613	0.023747	0.0052102	0.013184	0.897771	0.509164	0.109825
IL12p70	rs782107	G	A	-0.075	0.0156	1.602e-06	-0.018004	0.017186	-0.0072628	0.00872	0.537656	0.326404	0.0889769
IL12p70	rs79121401	C	T	-0.5548	0.1206	4.242e-06	0.0026394	0.056197	0.0024249	0.033421	0.998605	0.378239	0.209401
IL12p70	rs79873186	G	A	0.2437	0.0376	8.483e-11	NA	NA	-0.020798	0.025521	0.720099	0.310288	0.792943
IL12p70	rs9462938	C	T	0.1583	0.0184	5.73e-18	0.036401	0.022018	0.0077059	0.010721	0.621916	0.683722	0.974019
IL12p70	rs9472183	G	A	0.1019	0.0157	8.611e-11	0.0027065	0.018167	-0.0011397	0.0090958	0.723823	0.841029	0.180324
IL13	rs10948120	G	A	-0.1359	0.0288	2.921e-06	0.010288	0.020885	0.0058893	0.010438	0.821928	0.493327	0.0723406
IL13	rs117795020	G	A	0.3522	0.0716	9.862e-07	NA	NA	0.015012	0.0384	0.426158	0.845874	0.527562
IL13	rs12623722	G	A	0.1185	0.0258	4.192e-06	0.011601	0.017062	-0.0060371	0.0093139	0.887886	0.731205	0.779714
IL13	rs13209117	G	A	-0.1412	0.0286	6.98e-07	0.00097024	0.019973	0.012428	0.010097	0.370706	0.757728	0.634109
IL13	rs139083458	C	T	-0.9902	0.2107	2.81e-06	0.0046377	0.068345	0.016554	0.035189	0.190696	0.768882	0.829241
IL13	rs1539508	G	A	-0.1454	0.0252	1.139e-08	-0.020192	0.019199	0.0058985	0.0092125	0.251819	0.0368306	0.60173
IL13	rs2370048	G	A	0.1235	0.0266	3.346e-06	-0.0094402	0.021405	0.012989	0.010467	0.46043	0.708938	0.0118539
IL13	rs27949	C	T	0.1168	0.0252	3.428e-06	0.0089857	0.017309	-0.0049348	0.0091411	0.870524	0.281058	0.84599
IL13	rs6799107	C	T	0.1459	0.0301	1.245e-06	-0.025913	0.020617	-0.0060011	0.011235	0.203823	0.0780219	0.853536
IL13	rs7073807	C	T	-0.1682	0.0356	2.374e-06	-0.020197	0.027522	0.0052256	0.013981	0.651224	0.639182	0.269762
IL13	rs75995699	G	A	-0.3319	0.0698	2.642e-06	0.061854	0.060167	0.01286	0.028215	0.48897	0.532218	0.659904
IL13	rs7757246	C	T	-0.2171	0.0423	3.528e-07	0.0084895	0.021666	-0.0048438	0.012631	0.968046	0.801958	0.211609
IL13	rs9462938	C	T	0.1533	0.0284	6.461e-08	0.036401	0.022018	0.0077059	0.010721	0.621916	0.683722	0.974019
IL13	rs9472168	G	A	-0.4244	0.0248	1.081e-65	0.0065198	0.020013	-0.0054076	0.0095306	0.163355	0.68111	0.581466
IL16	rs116135478	G	A	-0.8206	0.166	3.658e-06	0.019436	0.061826	-0.035188	0.033357	0.354065	0.445615	0.556966
IL16	rs117217798	C	T	0.2036	0.0444	4.153e-06	-0.043432	0.042773	-0.011645	0.019391	0.1675	0.733355	0.253318
IL16	rs117916513	G	A	0.502	0.0986	3.785e-07	0.016795	0.067904	0.018434	0.036689	0.807009	0.530495	0.0516895
IL16	rs1255143	C	T	-0.1306	0.0242	7.096e-08	0.014506	0.01834	0.011889	0.00895	0.355797	0.438004	0.805355
IL16	rs12765671	G	A	0.6023	0.1318	4.838e-06	-0.091006	0.06097	-0.077505	0.030006	0.881828	0.832742	0.451734
IL16	rs1801020	G	A	-0.1733	0.0272	4.53e-10	0.0089894	0.019731	0.0059008	0.0098622	0.042256	0.880134	0.454585
IL16	rs28515781	C	T	-0.1332	0.0285	3.03e-06	0.0011432	0.020322	0.0016934	0.010735	0.330693	0.673928	0.148816
IL16	rs4253283	C	T	-0.146	0.0262	1.746e-08	0.016013	0.018804	-0.0015189	0.0092884	0.68602	0.726516	0.303274
IL16	rs4513633	C	A	0.2239	0.0453	7.442e-07	0.03673	0.020905	0.0059378	0.011728	0.552946	0.118788	0.43994
IL16	rs4778636	G	A	0.7272	0.0633	1.108e-30	-0.03587	0.025306	-0.022877	0.014565	0.343634	0.238409	0.07373
IL16	rs9706053	C	T	-0.4582	0.0932	7.012e-07	0.037869	0.047226	0.013313	0.028229	0.816224	0.4678	0.397414
IL17	rs117029961	G	A	-0.4585	0.1015	4.936e-06	-0.0071599	0.077092	-0.054828	0.046972	0.818358	0.643416	0.099355
IL17	rs117556572	C	T	0.5102	0.1099	3.28e-06	NA	NA	-0.004348	0.03923	0.315815	0.82854	0.985424
IL17	rs1530455	C	T	-0.108	0.0173	4.874e-10	0.010807	0.019383	0.0043744	0.0095081	0.0256302	0.326545	0.352647
IL17	rs17106604	C	T	-0.1129	0.0225	6.374e-07	0.014134	0.025056	-0.021962	0.013313	0.176051	0.0662164	0.56833
IL17	rs17282552	C	T	0.2001	0.0405	8.213e-07	0.13397	0.053968	0.0085721	0.026847	0.121998	0.530416	0.22636
IL17	rs34120897	C	A	0.1055	0.0232	3.63e-06	-0.0084504	0.026542	-0.014003	0.014194	0.286283	0.257107	0.256673
IL17	rs62191444	G	T	0.1136	0.0247	4.215e-06	0.0084821	0.021001	-0.002611	0.011529	0.881503	0.190408	0.0115258
IL17	rs78296352	G	T	-0.3027	0.0646	4.266e-06	0.0038441	0.045412	-0.018478	0.024258	0.972058	0.449973	0.22167
IL17	rs78612928	C	T	-0.1037	0.0222	2.619e-06	0.023236	0.020827	0.014333	0.011325	0.555615	0.306193	0.412486
IL18	rs10414578	C	T	0.1771	0.035	4.159e-07	0.01633	0.02699	0.017158	0.014276	0.646543	0.338355	0.409304
IL18	rs11214140	C	T	0.1531	0.0302	3.675e-07	0.042267	0.026939	-0.00011267	0.013441	0.781837	0.61861	0.614487
IL18	rs116383510	C	A	0.5426	0.1056	2.995e-07	-0.0228	0.074655	-0.023542	0.039667	0.126429	0.868664	0.945692
IL18	rs117266781	C	T	-0.6841	0.1468	3.15e-06	-0.038813	0.086279	0.03726	0.045498	0.0491986	0.480126	0.205999
IL18	rs117903455	G	A	0.3626	0.0754	1.795e-06	0.11428	0.061253	0.041937	0.027783	0.147701	0.510433	0.659913
IL18	rs17229943	C	A	0.312	0.0463	1.617e-11	-0.03854	0.043842	-0.017555	0.021006	0.487054	0.371264	0.0812234
IL18	rs1852105	C	T	-0.3036	0.0661	4.32e-06	-0.005219	0.030287	-0.0081197	0.016686	0.445595	0.878741	0.823823
IL18	rs1979967	C	T	-0.1402	0.0286	9.453e-07	-0.013421	0.018872	-0.011366	0.009928	0.471219	0.527817	0.190608
IL18	rs2729385	G	A	-0.1231	0.0262	3.785e-06	-0.0060936	0.017275	0.0071897	0.0093482	0.307947	0.122911	0.630334
IL18	rs385076	C	T	0.2432	0.0248	1.659e-22	-0.044623	0.018729	-0.020585	0.0095575	0.460697	9.76137e-06	0.00149729
IL18	rs4482818	G	A	-0.1286	0.0244	1.453e-07	0.016757	0.018058	0.018935	0.0093435	0.491863	0.0332553	0.227447
IL18	rs658805	G	A	-0.1226	0.0244	4.942e-07	0.015393	0.017829	0.014844	0.0094286	0.654489	0.617032	0.866953
IL18	rs71478720	C	T	0.2669	0.0276	3.708e-22	0.038043	0.023137	0.014392	0.010939	0.201651	0.341308	0.437988
IL18	rs78623212	C	T	-0.8705	0.1778	6.711e-07	-0.05077	0.059899	0.013319	0.0327	0.601839	0.994267	0.564124
IL18	rs78716465	G	A	-0.3265	0.0682	1.631e-06	0.096853	0.05632	0.020132	0.026337	0.622539	0.450532	0.788129
IL1b	rs143319329	C	T	-0.2801	0.0715	1.996e-06	-0.020261	0.039332	-0.033364	0.022951	0.108336	0.364951	0.708889
IL1b	rs1942793	G	T	-0.0717	0.0187	4.976e-06	0.0014639	0.015679	-0.0020534	0.0085267	0.385412	0.526882	0.821897
IL1b	rs4786740	C	A	-0.0845	0.0202	4.667e-06	-0.0036483	0.020003	-0.0053018	0.0095929	0.248503	0.857429	0.671547
IL1b	rs61335305	C	A	-0.2966	0.0724	1.896e-06	-0.032	0.050662	-0.013757	0.028116	0.486284	0.790923	0.891447
IL1b	rs62015704	G	A	-0.1082	0.0283	2.087e-06	-0.0030912	0.022598	0.0090797	0.012518	0.741614	0.186232	0.0567452
IL1ra	rs1054402	C	T	-0.1311	0.027	1.132e-06	-0.0018373	0.019773	0.014828	0.010456	0.0201024	0.203046	0.349069
IL1ra	rs11627423	C	A	-0.1171	0.0247	2.115e-06	-0.0052686	0.019119	0.0038766	0.0094317	0.00370753	0.742281	0.115023
IL1ra	rs12121840	C	T	-0.2692	0.0571	2.434e-06	-0.044243	0.03926	-0.02824	0.019815	0.247155	0.975703	0.333676
IL1ra	rs2809154	C	T	0.1786	0.0388	3.74e-06	0.024595	0.022052	0.0086368	0.012029	0.031913	0.928837	0.868589
IL1ra	rs61335305	C	A	-0.4453	0.0908	1e-06	-0.032	0.050662	-0.013757	0.028116	0.486284	0.790923	0.891447
IL1ra	rs9623661	C	T	0.1966	0.0426	3.86e-06	-0.061405	0.034554	-0.017566	0.016704	0.110773	0.527099	0.974371
IL2	rs12051139	C	T	0.1131	0.0247	4.762e-06	-0.0083543	0.017581	-0.010748	0.008805	0.446019	0.789879	0.403472
IL2	rs13412535	G	A	-0.1764	0.0332	1.181e-07	-0.00010229	0.019866	-0.004386	0.010935	0.441815	0.0917629	0.818884
IL2	rs1534019	C	T	0.1187	0.0248	1.584e-06	0.016271	0.016831	9.9798e-08	0.0091761	0.685413	0.772564	0.385767
IL2	rs170117	C	T	0.1617	0.0349	3.867e-06	-0.028471	0.022571	-0.0099986	0.01207	0.020409	0.513624	0.66518
IL2	rs2807544	G	A	-0.1175	0.0253	3.412e-06	-0.021717	0.018593	-0.010049	0.0094292	0.884733	0.873099	0.420249
IL2	rs4634519	G	A	0.1261	0.0269	2.769e-06	-0.0070264	0.017074	0.00063116	0.0093316	0.566632	0.138602	0.677374
IL2	rs61335305	C	A	-0.4514	0.0918	7.319e-07	-0.032	0.050662	-0.013757	0.028116	0.486284	0.790923	0.891447
IL2	rs62124990	G	T	0.6961	0.1495	3.219e-06	-0.014058	0.058018	0.0014816	0.0283	0.23502	0.914873	0.381384
IL2	rs7615304	G	A	0.1172	0.0242	1.21e-06	0.013907	0.016804	0.024392	0.0091367	0.625824	0.10314	0.585676
IL2	rs80336398	C	T	-0.4001	0.0858	2.817e-06	NA	NA	0.0084337	0.037187	0.835396	0.599834	0.53855
IL2ra	rs11241559	G	T	0.1264	0.0266	2.002e-06	-0.036116	0.01849	0.00096638	0.0098591	0.136622	0.0397581	0.419911
IL2ra	rs12722497	C	A	-0.6279	0.0485	1.572e-38	0.04979	0.03163	0.021896	0.016206	0.773567	0.526858	0.240214
IL2ra	rs12722588	C	T	0.3412	0.0336	3.042e-24	-0.0035239	0.021921	0.0031521	0.01119	0.565993	0.551405	0.0590082
IL2ra	rs185231391	C	T	-0.8503	0.1809	1.47e-06	NA	NA	-0.034182	0.045787	0.771359	0.483615	0.116304
IL2ra	rs2182409	C	T	-0.12	0.0251	1.661e-06	-0.011549	0.018369	-0.0090419	0.0095576	0.724781	0.0331357	0.680131
IL2ra	rs4733117	C	A	-0.1369	0.0292	2.627e-06	0.0041266	0.023425	0.017885	0.011747	0.926578	0.0409476	0.438075
IL2ra	rs61705228	C	T	-0.3303	0.0716	3.988e-06	0.011045	0.03423	0.002028	0.018169	0.878401	0.706051	0.365209
IL2ra	rs62135626	C	T	0.1661	0.035	1.988e-06	-0.010383	0.022988	-0.01078	0.012318	0.551084	0.31041	0.958366
IL2ra	rs7898286	G	T	-0.1224	0.0254	1.398e-06	0.0088225	0.019934	0.015039	0.0094304	0.000806785	0.353007	0.483718
IL4	rs10512267	C	T	0.0824	0.0161	2.937e-07	-0.0016061	0.020118	0.0098623	0.0098122	0.00848514	0.68675	0.995847
IL4	rs116705532	G	T	0.4678	0.0978	1.755e-06	0.066355	0.071589	-0.029202	0.036792	0.288504	0.295065	0.208898
IL4	rs17713451	G	A	-0.1274	0.0253	4.97e-07	0.0058615	0.025346	0.014525	0.013417	0.161751	0.273031	0.968328
IL4	rs2332982	G	A	-0.1118	0.0219	3.195e-07	-0.043761	0.021871	-0.0088028	0.011832	0.656797	0.530186	0.150052
IL4	rs6765768	G	A	-0.0795	0.0167	2.002e-06	-0.011768	0.018285	0.0014019	0.0093786	0.370023	0.991822	0.370437
IL4	rs73023729	G	A	0.1796	0.0366	9.033e-07	NA	NA	-0.051669	0.036502	0.87149	0.364931	0.526591
IL4	rs7613691	G	A	-0.1775	0.0384	4.048e-06	-0.01057	0.031828	0.010971	0.017644	0.511674	0.00655363	0.271802
IL4	rs79597994	C	T	0.5831	0.127	4.317e-06	-0.011245	0.060623	-0.022523	0.030361	0.963071	0.967941	0.366531
IL4	rs9508291	C	T	0.1676	0.0359	3.032e-06	0.0056917	0.028251	0.013248	0.016743	0.269365	0.289375	0.496125
IL4	rs9941733	G	A	-0.114	0.0229	6.881e-07	0.0018183	0.023553	0.007434	0.011856	0.86218	0.23855	0.00976028
IL5	rs11680908	G	A	-0.2634	0.0554	2.03e-06	0.034402	0.033111	0.00053234	0.01688	0.559802	0.884079	0.904114
IL5	rs6737109	C	T	-0.116	0.0247	2.399e-06	-0.0011963	0.016034	0.0056888	0.0086198	0.183563	0.832546	0.0778087
IL5	rs72831687	G	A	0.5239	0.1109	1.691e-06	0.02624	0.098126	-0.050584	0.046884	0.763561	0.905903	0.862385
IL5	rs73040130	C	T	-0.2638	0.0529	6.004e-07	NA	NA	0.015097	0.020089	0.18282	0.252225	0.688036
IL5	rs7767396	G	A	-0.1515	0.0246	7.69e-10	-0.0037046	0.016368	-0.010161	0.0086176	0.150221	0.72476	0.57525
IL6	rs114373846	C	T	-0.422	0.0904	3.322e-06	NA	NA	0.026536	0.042438	0.911011	0.825703	0.0464121
IL6	rs12024374	G	A	-0.1096	0.0236	3.354e-06	-0.0082874	0.028544	-0.0077658	0.015148	0.311731	0.119853	0.00665166
IL6	rs1333040	C	T	-0.0738	0.0158	3.168e-06	0.032648	0.017409	0.018414	0.0088336	0.300964	0.411184	0.358398
IL6	rs13412535	G	A	0.1164	0.0215	7.343e-08	-0.00010229	0.019866	-0.004386	0.010935	0.441815	0.0917629	0.818884
IL6	rs73273528	C	T	-0.2672	0.0553	9.581e-07	0.02606	0.035841	0.02114	0.02023	0.968588	0.0334813	0.283491
IL6	rs76856708	C	T	-0.3289	0.07	2.612e-06	0.029949	0.055192	0.00090278	0.026399	0.726431	0.548651	0.173671
IL7	rs117509142	C	T	0.327	0.0688	1.991e-06	NA	NA	-0.01529	0.024469	0.285219	0.782624	0.629843
IL7	rs141425475	C	T	0.4781	0.1016	2.531e-06	-0.050393	0.05733	-0.023824	0.031223	0.650006	0.816582	0.934204
IL7	rs144701438	G	A	0.4819	0.0989	9.753e-07	-0.0105	0.061448	0.020328	0.029219	0.42358	0.0870744	0.623529
IL7	rs1539508	G	A	-0.1343	0.0257	2.217e-07	-0.020192	0.019199	0.0058985	0.0092125	0.251819	0.0368306	0.60173
IL7	rs17091524	C	T	-0.4924	0.1013	1.914e-06	NA	NA	-0.028747	0.029855	0.221308	0.61678	0.346379
IL7	rs218260	C	T	0.1337	0.0286	2.929e-06	-0.0012004	0.018864	-0.010459	0.010134	0.0205804	0.495637	0.562006
IL7	rs28793375	C	T	-0.1638	0.0361	4.464e-06	-0.028942	0.022004	-0.0089155	0.012388	0.605395	0.307779	0.854106
IL7	rs4320361	G	T	0.3245	0.0249	6.868e-39	-0.012421	0.019735	0.0039635	0.009431	0.14797	0.729184	0.553632
IL7	rs62006410	C	T	0.1557	0.0303	3.387e-07	-0.0037029	0.022791	0.0010585	0.0112	0.775364	0.297393	0.953135
IL7	rs75904417	C	A	0.1698	0.0349	1.162e-06	0.0088176	0.02554	-0.014955	0.013465	0.848711	0.179385	0.842437
IL7	rs77318030	C	T	0.2921	0.0632	3.737e-06	-0.057611	0.043022	0.0074578	0.020889	0.383436	0.49212	0.70671
IL7	rs77981494	C	T	0.5178	0.1064	1.067e-06	0.044524	0.04982	0.0051702	0.027421	0.754369	0.981368	0.614117
IL8	rs11634944	C	T	0.1214	0.0252	1.29e-06	NA	NA	-0.0092512	0.010146	0.355842	0.349064	0.69373
IL8	rs12075	G	A	-0.12	0.0236	3.883e-07	-0.00028071	0.017131	-0.00068559	0.0090038	0.697446	0.730939	0.985188
IL8	rs141926526	C	A	0.6149	0.1308	2.57e-06	0.0055527	0.044893	-0.011004	0.023785	0.655604	0.461427	0.775477
IL8	rs2673604	C	A	0.1266	0.0255	7.017e-07	0.0064847	0.016796	0.001584	0.0092114	0.140871	0.0244975	0.355226
IL9	rs117935362	G	A	0.5107	0.1114	4.846e-06	0.13732	0.066508	0.098125	0.032662	0.66987	0.227051	0.0859766
IL9	rs41294750	C	T	-0.3514	0.0748	2.365e-06	-0.022724	0.05654	-0.030249	0.02813	0.434609	0.248458	0.316197
IL9	rs61867538	C	T	-0.3566	0.0774	3.93e-06	-0.004246	0.056036	0.012845	0.026165	0.049241	0.773258	0.823114
IL9	rs7242404	G	A	0.1228	0.0264	3.273e-06	-0.0087244	0.020847	0.00041281	0.010168	0.493401	0.866415	0.699945
IL9	rs76963786	C	T	0.2865	0.0557	4.496e-07	-0.032158	0.03203	-0.018247	0.016397	0.332109	0.677507	0.775686
MCP1	rs10145849	G	A	0.0755	0.0162	3.409e-06	0.020522	0.017252	0.0031998	0.0089896	NA	NA	NA
MCP1	rs10744620	C	T	-0.0788	0.0161	9.912e-07	-0.02849	0.019101	-0.02044	0.0094239	0.51909	0.457263	0.0459727
MCP1	rs10865941	C	T	-0.0883	0.0159	2.838e-08	0.018193	0.018594	0.0012881	0.0091427	0.113674	0.637067	0.588069
MCP1	rs10888395	C	T	0.0814	0.0163	5.981e-07	0.016882	0.016185	0.020792	0.008782	0.421162	0.0712577	0.997379
MCP1	rs112313229	G	A	0.1646	0.0313	1.431e-07	0.0020215	0.05131	0.045353	0.024031	0.929858	0.00939256	0.907781
MCP1	rs116425179	G	A	0.1476	0.0255	5.679e-09	0.13784	0.036682	0.047572	0.018704	0.618077	0.337754	0.703881
MCP1	rs11710798	C	A	-0.0924	0.0197	2.866e-06	-0.01118	0.032361	-0.0070532	0.014767	0.166418	0.00121962	0.0193047
MCP1	rs12047264	G	A	0.0929	0.0191	1.873e-06	-0.0004809	0.021877	-0.00055561	0.011318	0.501116	0.810189	0.128051
MCP1	rs12073356	G	A	0.1426	0.0311	4.165e-06	-0.014296	0.029316	0.014817	0.016396	0.175553	0.875089	0.390812
MCP1	rs12075	G	A	-0.2185	0.0155	1.435e-44	-0.00028071	0.017131	-0.00068559	0.0090038	0.697446	0.730939	0.985188
MCP1	rs141676607	C	T	-0.3128	0.064	9.483e-07	0.008096	0.07318	0.083987	0.035101	0.339665	0.384031	0.554884
MCP1	rs145155829	C	T	0.2153	0.0463	3.717e-06	0.054668	0.048927	0.0057919	0.023345	0.930476	0.0924938	0.0823999
MCP1	rs146522229	C	T	0.5976	0.1177	3.561e-07	0.059425	0.067231	0.0055775	0.037128	0.571569	0.322359	0.174751
MCP1	rs2036297	G	A	-0.119	0.016	1.09e-13	-0.071661	0.018624	-0.012703	0.0091793	0.387783	0.0642049	0.0881178
MCP1	rs2228467	C	T	0.2637	0.0291	9.191e-20	-0.033222	0.034774	0.0033032	0.018734	0.0188969	0.633039	0.24237
MCP1	rs2712431	C	A	0.0787	0.0172	4.755e-06	-0.027701	0.017047	0.0015373	0.0091405	0.355501	0.906281	0.299518
MCP1	rs34190208	C	T	-0.1076	0.022	9.914e-07	-0.010995	0.019649	-0.011579	0.010114	0.213723	0.896119	0.842182
MCP1	rs56212190	C	T	-0.181	0.0373	9.847e-07	-0.039802	0.040351	0.0072668	0.020589	0.78629	0.0631053	0.0243365
MCP1	rs56300632	G	A	-0.0772	0.0165	3.042e-06	-0.004529	0.018845	0.011582	0.0093928	0.915143	0.759287	0.604175
MCP1	rs61821477	G	T	0.0831	0.0169	9.861e-07	0.017634	0.017325	0.012175	0.0094183	0.00358499	0.0504308	0.717754
MCP1	rs7197349	G	A	-0.0968	0.0206	2.622e-06	-0.020232	0.027841	0.0069757	0.013385	0.74171	0.38824	0.977233
MCP1	rs73020704	G	A	-0.1763	0.0365	2.946e-06	0.024958	0.043756	0.00098122	0.024085	0.588454	0.613786	0.048739
MCP1	rs7517040	G	A	0.0987	0.0191	2.435e-07	-0.03264	0.021697	0.0090374	0.011316	0.685678	0.693139	0.762293
MCP1	rs7632755	G	A	-0.2938	0.0316	1.178e-20	-0.033655	0.027116	-0.027247	0.014717	0.745087	0.728875	0.0378225
MCP1	rs862995	G	A	0.0993	0.0181	5.904e-08	0.055196	0.019428	0.002889	0.0097957	0.168325	0.935533	0.227507
MCP1	rs9317045	C	A	-0.1134	0.0236	1.517e-06	-0.0011707	0.022919	0.017427	0.011658	0.00434202	0.236653	0.816121
MCP3	rs10892381	C	T	-0.2412	0.0476	3.558e-07	-0.0071611	0.020729	-0.00047308	0.010287	0.000291926	0.782855	0.774891
MCP3	rs62492260	G	T	0.2788	0.058	1.535e-06	-0.044745	0.028356	-0.025193	0.014066	0.801165	0.0718104	0.104184
MCP3	rs73669117	G	A	0.6238	0.131	2.561e-06	-0.020081	0.072016	-0.0043829	0.03543	0.34885	0.462227	0.119582
MCSF	rs116274860	G	T	-0.819	0.1741	2.74e-06	-0.0068066	0.076377	-0.0011255	0.039872	0.339126	0.778734	0.807032
MCSF	rs12962919	C	T	-0.3052	0.0662	4.65e-06	-0.046683	0.029421	-0.0080452	0.015025	0.423131	0.101121	0.32526
MCSF	rs147378920	G	A	0.6109	0.1318	2.934e-06	NA	NA	-0.063176	0.038097	0.345	0.715925	0.96739
MCSF	rs56367447	C	T	0.4967	0.0883	1.721e-08	0.056375	0.055706	0.061998	0.026593	0.583013	0.392035	0.490872
MCSF	rs62294910	G	A	-0.3431	0.0691	6.82e-07	NA	NA	-0.0095712	0.021433	0.526325	0.131683	0.887613
MCSF	rs78296352	G	T	-0.527	0.1112	1.047e-06	0.0038441	0.045412	-0.018478	0.024258	0.972058	0.449973	0.22167
MCSF	rs9387100	C	T	0.1352	0.0292	4.073e-06	-0.015966	0.017109	-0.014323	0.0090154	0.730132	0.940598	0.389361
MIF	rs113218956	G	A	0.8948	0.1879	2.262e-06	-0.036083	0.050637	-0.0019713	0.030856	0.681152	0.0560061	0.14872
MIF	rs118055855	C	T	-0.6907	0.15	4.126e-06	0.012017	0.062118	0.0059588	0.035089	0.108678	0.142017	0.0521437
MIF	rs12594190	G	A	-0.1355	0.0267	3.702e-07	0.02922	0.018687	0.0092397	0.0099967	0.778901	0.000276676	0.777482
MIF	rs13142904	C	T	0.223	0.0425	2.556e-07	0.0046057	0.040277	-0.016545	0.018991	0.545725	0.65338	0.23156
MIF	rs5751777	C	T	0.1342	0.0249	7.085e-08	0.0034817	0.01776	0.010426	0.009495	0.144993	0.605159	0.772032
MIF	rs78098071	C	T	0.4867	0.0918	1.779e-07	NA	NA	-0.056072	0.043963	0.165258	0.529359	0.710536
MIG	rs111607343	G	A	0.521	0.1119	2.832e-06	-0.035537	0.059558	-0.015025	0.026281	0.842338	0.516515	0.454886
MIG	rs11177248	G	A	-0.3073	0.067	4.451e-06	0.010303	0.044183	-0.0091689	0.02021	0.0670609	0.869661	0.340602
MIG	rs112337562	G	T	0.37	0.0796	2.978e-06	NA	NA	0.028736	0.040604	0.160064	0.659653	0.587732
MIG	rs112861654	G	A	0.2765	0.0529	1.805e-07	-0.017231	0.034776	0.010212	0.017263	0.0299348	0.504444	0.486002
MIG	rs117831247	C	T	0.8334	0.1754	2.159e-06	-0.10813	0.068521	-0.080958	0.039862	0.565736	0.718869	0.783924
MIG	rs1796086	C	T	0.2096	0.0403	2.229e-07	0.030387	0.026115	0.014445	0.014763	0.0244599	0.281537	0.513697
MIG	rs41272086	G	A	0.2226	0.0415	7.426e-08	0.015135	0.030431	0.012565	0.015334	0.0217874	0.9908	0.771986
MIG	rs55876513	G	T	-0.166	0.0255	8.231e-11	-0.019798	0.020461	-0.0076075	0.01071	0.670441	0.0130967	0.621733
MIG	rs62562991	G	A	-0.6236	0.126	8.396e-07	0.13147	0.073717	-0.050093	0.034212	0.768629	0.383493	0.339697
MIG	rs6679677	C	A	-0.162	0.0329	8.862e-07	0.018536	0.030829	0.00014057	0.015209	0.000603764	0.0217184	0.530143
MIG	rs77086208	C	T	-0.3226	0.0698	3.831e-06	0.0061151	0.073519	-0.032296	0.037387	0.650562	0.228849	0.467199
MIG	rs816960	C	T	0.1224	0.0244	5.008e-07	0.012126	0.019897	0.0074942	0.010271	0.560195	0.320964	0.12688
MIP1a	rs10835056	G	T	-0.1194	0.0254	2.604e-06	0.0049709	0.020093	0.0033751	0.0099939	0.0137087	0.371281	0.391619
MIP1a	rs12690897	G	A	-0.1248	0.0262	2.107e-06	-0.00010093	0.020518	-0.0048247	0.010037	0.462403	0.46243	0.115149
MIP1a	rs184154340	G	A	-0.331	0.0693	1.864e-06	0.061643	0.051259	0.018246	0.02557	0.784004	0.113684	0.360916
MIP1a	rs34771762	G	A	-0.249	0.0523	2.133e-06	0.0040221	0.039248	0.0073162	0.018818	0.693398	0.248398	0.372463
MIP1a	rs57786342	G	A	-0.1314	0.0285	4.055e-06	0.020284	0.020306	0.0093947	0.011127	0.267643	0.307783	0.663471
MIP1a	rs60198979	G	A	0.2146	0.0458	2.615e-06	0.0035023	0.031775	-0.011858	0.015641	0.306571	0.444909	0.325344
MIP1b	rs1005107	C	T	0.1436	0.0261	3.721e-08	NA	NA	0.0024152	0.016884	0.929906	0.391679	0.347542
MIP1b	rs10491120	G	A	-0.3001	0.0318	5.151e-21	0.0098124	0.027307	-0.011843	0.014494	0.313859	0.760421	0.423959
MIP1b	rs11130043	G	A	0.0731	0.0157	3.216e-06	-0.029517	0.017806	-0.018681	0.0088877	0.410617	0.467522	0.187612
MIP1b	rs112078619	G	A	-0.2675	0.0486	5.455e-08	0.048177	0.045528	-0.018608	0.023637	0.298462	0.551096	0.295989
MIP1b	rs112257251	G	A	0.1211	0.0196	7.658e-10	0.049319	0.022619	0.011144	0.011458	0.192156	0.62814	0.945285
MIP1b	rs11263783	C	T	-0.2223	0.0245	1.725e-19	0.028215	0.021776	0.0049131	0.010848	0.363239	0.0928149	0.358031
MIP1b	rs113010081	C	T	0.5954	0.0236	3.85e-140	-0.051489	0.030192	-0.02864	0.015109	0.00380393	0.00238427	0.439862
MIP1b	rs113699401	G	A	-0.1474	0.0212	3.347e-12	-0.029828	0.030222	0.0089462	0.013786	0.0331486	0.883726	0.533087
MIP1b	rs113877493	C	T	0.6124	0.0218	1.62e-173	-0.014333	0.026443	0.0098771	0.013864	0.0907479	0.257975	0.147704
MIP1b	rs114164513	C	T	0.3269	0.0351	2.085e-20	-0.055846	0.0519	-0.0075665	0.025818	0.213464	0.533239	0.242756
MIP1b	rs116237296	G	A	-0.5437	0.1115	7.232e-07	NA	NA	-0.091686	0.048984	0.857118	0.0388999	0.844507
MIP1b	rs11651172	G	A	0.1366	0.0245	2.108e-08	0.028221	0.024602	0.015688	0.013397	0.125568	0.630876	0.821921
MIP1b	rs11713015	C	T	0.1261	0.0155	3.924e-16	-0.035805	0.016489	-0.021883	0.0088475	0.0782656	0.254987	0.44333
MIP1b	rs11713101	C	T	0.0895	0.0159	1.932e-08	0.014792	0.015599	0.015923	0.0084942	0.281094	0.699186	0.0109479
MIP1b	rs117453826	G	A	0.5774	0.0593	5.065e-22	NA	NA	-0.053272	0.037218	0.354772	0.567912	0.78217
MIP1b	rs11923720	C	T	0.1636	0.0173	2.605e-21	-0.058229	0.017131	-0.018854	0.009429	0.0743756	0.499201	0.445506
MIP1b	rs12450862	G	A	-0.2186	0.0349	7.424e-10	-0.0032978	0.032817	0.027151	0.018025	0.704307	0.718037	0.0582341
MIP1b	rs1252860	G	A	-0.1232	0.0176	2.603e-12	-0.024127	0.019446	-0.0087239	0.0098824	0.883487	0.397287	0.170706
MIP1b	rs12601380	C	A	0.2159	0.0163	4.214e-40	-0.049955	0.016685	-0.01737	0.0089818	0.610856	0.478739	0.0457509
MIP1b	rs12951603	G	A	0.1093	0.0225	1.142e-06	-0.00356	0.02582	-0.0039439	0.013292	0.621354	0.570391	0.0276738
MIP1b	rs13074065	G	A	0.1171	0.0163	7.335e-13	0.00078079	0.018901	0.01438	0.009475	0.0147102	0.201351	0.200519
MIP1b	rs141793738	G	A	-0.1855	0.0392	1.874e-06	-0.12914	0.070791	-0.025332	0.032769	0.810957	0.514533	0.332482
MIP1b	rs1437220	C	T	-0.1478	0.0315	3.534e-06	0.016357	0.040459	0.0014149	0.019709	0.561267	0.297644	0.151515
MIP1b	rs146565944	C	T	-0.2858	0.0562	4.813e-07	NA	NA	-0.010009	0.045761	0.826681	0.150966	0.640849
MIP1b	rs148341748	C	A	0.0978	0.0214	4.64e-06	0.0072902	0.027335	-0.010383	0.014948	0.0102829	0.405812	0.0681135
MIP1b	rs148561432	G	A	0.2703	0.0409	6.784e-11	0.0031451	0.047999	-0.0018792	0.023159	0.858206	0.613135	0.222776
MIP1b	rs150541697	C	T	-0.2716	0.0448	1.468e-09	NA	NA	0.0016098	0.035268	0.0500895	0.867697	0.540685
MIP1b	rs159309	C	T	-0.1283	0.0259	6.708e-07	NA	NA	0.019298	0.014804	0.0789764	0.85482	0.150406
MIP1b	rs17138264	G	A	-0.2418	0.0327	1.285e-13	0.11924	0.039159	0.02456	0.022529	0.590082	0.481977	0.455648
MIP1b	rs17138331	G	A	0.1391	0.0295	2.26e-06	0.065083	0.028286	0.052839	0.014624	0.706044	0.534159	0.532416
MIP1b	rs17664812	G	T	0.1199	0.0178	1.504e-11	-0.015555	0.020245	-0.0023617	0.009996	0.98467	0.920705	0.386948
MIP1b	rs17693183	G	A	0.5795	0.0795	8.926e-13	-0.14654	0.073142	-0.04047	0.036033	0.562931	0.893021	0.274135
MIP1b	rs1994089	C	T	0.1116	0.0162	5.503e-12	0.025565	0.017319	0.0020003	0.0091874	0.886841	0.977742	0.656284
MIP1b	rs2003485	C	T	-0.0873	0.017	2.722e-07	-0.057389	0.019973	-0.014551	0.0097515	0.0164395	0.0103773	0.0745417
MIP1b	rs2049300	G	T	-0.1245	0.0178	3.105e-12	-0.035153	0.018321	-0.015171	0.0091473	0.83596	0.0145742	0.255727
MIP1b	rs2252547	C	T	-0.0913	0.0174	1.714e-07	-0.033392	0.020791	-0.0095485	0.010143	0.455919	0.888844	0.982211
MIP1b	rs2305097	C	A	-0.0932	0.0189	8.221e-07	0.009136	0.021119	0.0029272	0.011012	0.787134	0.713787	0.251297
MIP1b	rs2376263	G	A	-0.1039	0.0187	3.168e-08	-0.0063719	0.020713	0.015349	0.010133	0.497528	0.142089	0.0198986
MIP1b	rs2673050	G	T	-0.1314	0.0161	3.138e-16	0.020856	0.017839	0.0078811	0.0089277	0.367194	0.332969	0.369536
MIP1b	rs281749	C	T	-0.0799	0.0171	3.174e-06	0.027361	0.018391	0.0094387	0.0097162	0.156902	0.953202	0.41841
MIP1b	rs33802	C	T	0.1173	0.0165	1.202e-12	-0.0094239	0.020011	-0.017464	0.0096864	0.289822	0.452564	0.809778
MIP1b	rs35933743	G	T	0.126	0.0239	1.504e-07	-0.0083816	0.022698	-0.0099093	0.012685	0.273661	0.513525	0.976076
MIP1b	rs4682782	G	A	-0.0759	0.016	2.315e-06	0.0086617	0.018713	0.00090715	0.0092414	0.354878	0.906146	0.704986
MIP1b	rs4683143	C	T	0.1639	0.0159	9.282e-25	-0.043254	0.019474	-0.0016111	0.0094999	0.263743	0.594041	0.067913
MIP1b	rs4683191	C	T	0.1213	0.0266	4.127e-06	NA	NA	0.057811	0.017811	0.977141	0.10608	0.219287
MIP1b	rs4795162	G	A	-0.1261	0.0158	1.143e-15	0.0029593	0.01839	0.0068777	0.0090448	0.782314	0.560441	0.306318
MIP1b	rs4795931	G	A	0.0857	0.0174	9.642e-07	-0.027506	0.018444	0.0039009	0.0096735	0.522124	0.762834	0.368486
MIP1b	rs4796072	G	T	0.1149	0.0177	8.122e-11	-0.01453	0.023196	-0.010862	0.011306	0.603312	0.865229	0.26764
MIP1b	rs60516659	G	A	-0.2691	0.0248	3.639e-27	0.0096335	0.029378	-0.0050129	0.014671	0.598561	0.154533	0.736029
MIP1b	rs62064821	C	T	0.1436	0.0273	1.446e-07	0.048901	0.038118	0.0033248	0.019377	0.712513	0.657391	0.941251
MIP1b	rs62079661	G	T	0.4904	0.0655	9.163e-14	NA	NA	-0.040243	0.040245	0.899476	0.926908	0.149172
MIP1b	rs62244092	G	A	-0.3193	0.0316	4.838e-24	0.019978	0.051024	-0.018528	0.025516	0.998826	0.453936	0.615433
MIP1b	rs6505501	C	T	0.1556	0.0191	3.713e-16	-0.014357	0.0209	-0.0097531	0.010825	0.877226	0.897888	0.371072
MIP1b	rs6607344	G	A	-0.1063	0.0164	9.718e-11	0.024997	0.019241	0.0037605	0.0094862	0.128918	0.185778	0.779434
MIP1b	rs6802820	C	T	0.1233	0.0263	2.878e-06	-0.011824	0.027491	0.025393	0.014225	0.623811	0.463017	0.310389
MIP1b	rs71381463	C	T	0.1578	0.0257	6.8e-10	0.015602	0.033378	-0.0062063	0.0167	0.0744873	0.156591	0.255731
MIP1b	rs7221878	C	T	0.3045	0.0463	7.372e-11	0.052625	0.037402	-0.0012477	0.020604	0.772577	0.471089	0.980425
MIP1b	rs72791296	C	T	-0.2369	0.0466	3.783e-07	0.021472	0.038713	0.01898	0.020195	0.178642	0.494406	0.0930997
MIP1b	rs72799710	C	T	0.1014	0.0218	3.205e-06	0.0085334	0.02328	-0.0024414	0.011306	0.162088	0.242866	0.87261
MIP1b	rs72825991	G	A	0.1887	0.0312	1.074e-09	NA	NA	0.011965	0.025888	0.430903	0.0120038	0.893843
MIP1b	rs72829264	G	A	0.1601	0.0278	9.381e-09	0.030044	0.031777	0.012104	0.015644	0.811884	0.755749	0.6451
MIP1b	rs73076540	G	A	0.1834	0.035	1.455e-07	NA	NA	0.012626	0.027016	0.561778	0.682109	0.529864
MIP1b	rs74282562	C	T	-0.1418	0.0251	1.563e-08	0.040516	0.030044	-0.0012925	0.014049	0.887088	0.424651	0.940811
MIP1b	rs74810984	C	T	-0.2206	0.0474	1.959e-06	NA	NA	0.026964	0.036594	0.365666	0.0175854	0.0125908
MIP1b	rs75485436	G	A	-0.3426	0.0283	1.074e-33	-0.079529	0.071275	-0.013808	0.034372	0.155298	0.709577	0.849591
MIP1b	rs7649184	G	A	0.0945	0.018	1.405e-07	0.023114	0.018629	0.0018478	0.0093096	0.0343332	0.763105	0.494484
MIP1b	rs76582507	G	A	-0.3175	0.0677	3.26e-06	NA	NA	0.02991	0.039327	0.944996	0.274993	0.974368
MIP1b	rs76583883	G	T	0.2317	0.0511	4.99e-06	-0.081406	0.04543	-0.051575	0.022715	0.00570129	0.670768	0.321632
MIP1b	rs76776296	G	A	-0.2997	0.0598	5.547e-07	0.068829	0.047164	-0.031156	0.024882	0.506418	0.462849	0.436483
MIP1b	rs76842834	C	T	0.4206	0.0472	7.333e-19	-0.044879	0.041093	-0.018357	0.021191	0.97595	0.765821	0.407457
MIP1b	rs79091774	C	A	0.4606	0.0751	8.83e-10	-0.082671	0.052429	-0.075238	0.026837	0.536191	0.267043	0.969432
MIP1b	rs79544064	C	A	-0.2442	0.0398	6.208e-10	NA	NA	0.0027005	0.033793	0.564342	0.364087	0.446084
MIP1b	rs79843361	G	A	-0.1039	0.0206	4.641e-07	-0.007091	0.021987	-0.0066425	0.011874	0.132523	0.223222	0.233644
MIP1b	rs8074144	C	T	-0.0962	0.02	1.409e-06	-0.0074388	0.023137	-0.0089724	0.011321	0.0967428	0.854599	0.0613291
MIP1b	rs854630	C	T	-0.0849	0.0158	8.786e-08	0.024846	0.018341	0.0037033	0.0093576	0.859755	0.640204	0.258011
MIP1b	rs9330240	C	T	0.4745	0.046	5.84e-25	NA	NA	-0.031124	0.022807	0.747532	0.884087	0.780486
PDGFbb	rs112876855	G	A	-0.2271	0.0407	2.199e-08	0.085883	0.070238	-0.00050751	0.033032	0.483031	0.379061	0.49101
PDGFbb	rs116154010	C	T	-0.3213	0.0663	1.227e-06	NA	NA	-0.015755	0.042267	0.392204	0.743678	0.90897
PDGFbb	rs116445074	G	T	-0.2931	0.0587	3.111e-07	0.0018409	0.065313	-0.045106	0.032719	0.905504	0.646788	0.597077
PDGFbb	rs11766649	G	A	-0.0908	0.0196	3.531e-06	0.0080787	0.018645	0.0056998	0.010135	0.379087	0.747666	0.775705
PDGFbb	rs11916118	G	A	-0.0889	0.0194	4.932e-06	-0.0040484	0.022743	-0.017189	0.012623	0.206286	0.423604	0.304949
PDGFbb	rs12289510	G	A	0.078	0.0158	7.694e-07	-0.010846	0.017835	0.015004	0.008854	0.0248846	0.682246	0.542453
PDGFbb	rs12990266	G	A	-0.2363	0.0342	3.176e-12	NA	NA	-0.041985	0.032209	0.299577	0.926976	0.423583
PDGFbb	rs13024765	C	T	0.1014	0.0158	1.143e-10	-0.023139	0.016026	0.0040997	0.0089233	0.369903	0.0159312	0.30032
PDGFbb	rs13027940	C	T	0.1458	0.0219	2.659e-11	-0.072853	0.024996	-0.0015869	0.012885	0.116342	0.613122	0.107971
PDGFbb	rs13412535	G	A	-0.3352	0.0214	2.461e-55	-0.00010229	0.019866	-0.004386	0.010935	0.441815	0.0917629	0.818884
PDGFbb	rs2324229	C	T	-0.0894	0.0161	3.484e-08	-0.032117	0.016764	-0.0025872	0.0088286	0.317544	0.361297	0.340028
PDGFbb	rs35859699	G	A	0.3952	0.0842	2.066e-06	0.011589	0.062146	-0.028134	0.030953	0.344112	0.243633	0.855974
PDGFbb	rs3795879	C	T	0.1173	0.0247	2.209e-06	0.015835	0.020255	-0.0090834	0.010991	0.996729	0.883948	0.00481315
PDGFbb	rs4965869	C	T	-0.184	0.0181	5.663e-24	-0.01618	0.01898	-0.002014	0.0098411	0.0310545	0.248939	0.201211
PDGFbb	rs72777070	G	T	0.1069	0.02	8.984e-08	-0.011639	0.023691	0.014905	0.011482	0.62725	0.191388	0.624013
PDGFbb	rs73162807	C	A	0.2391	0.0499	1.735e-06	NA	NA	-0.065137	0.034679	0.5116	0.412956	0.170248
PDGFbb	rs80204381	G	A	0.2634	0.0554	1.896e-06	-0.0052398	0.067195	-0.0011626	0.032118	0.129753	0.647133	0.195197
PDGFbb	rs9936075	G	A	0.0782	0.0164	1.762e-06	0.021661	0.016428	0.0081352	0.0088516	0.36216	0.0377142	0.832522
PDGFbb	rs9941733	G	A	-0.1161	0.0228	3.306e-07	0.0018183	0.023553	0.007434	0.011856	0.86218	0.23855	0.00976028
RANTES	rs112072646	G	A	-0.4286	0.0862	6.484e-07	0.053352	0.049034	0.0091953	0.02595	0.994542	0.0890678	0.418387
RANTES	rs2251660	C	A	-0.1829	0.0359	3.826e-07	0.0056951	0.02158	-0.0045826	0.011546	0.987392	0.662777	0.4062
RANTES	rs4940620	G	A	0.2494	0.054	3.537e-06	0.038497	0.03211	0.0010113	0.016041	0.199696	0.46919	0.426284
RANTES	rs62438851	G	A	0.1957	0.0414	2.328e-06	-0.043743	0.026948	-0.019889	0.01335	0.641076	0.509861	0.977939
RANTES	rs7000423	C	T	0.1318	0.0253	1.823e-07	0.035864	0.016406	0.019462	0.0089033	0.271941	0.401705	0.0977814
RANTES	rs72793342	G	A	0.1487	0.0308	1.482e-06	0.014426	0.023971	-0.014176	0.011754	0.024047	0.8522	0.633389
RANTES	rs74472919	C	T	-0.3313	0.0605	3.969e-08	-0.011552	0.058809	-0.0022876	0.02723	0.951492	0.223792	0.448371
RANTES	rs75613039	C	T	-0.37	0.081	4.81e-06	-0.07805	0.046729	-0.017995	0.02448	0.192481	0.268494	0.372976
RANTES	rs818452	C	T	-0.2381	0.0505	2.362e-06	0.058922	0.032838	0.015024	0.016547	0.708011	0.0120725	0.0400408
SCF	rs113127926	C	A	-0.1982	0.042	2.27e-06	-0.0018247	0.039891	0.0054633	0.019037	0.525744	0.912962	0.208085
SCF	rs11847575	G	A	0.1029	0.0226	4.597e-06	0.0097241	0.021622	0.00072184	0.011501	0.398728	0.000616648	0.957445
SCF	rs13412535	G	A	0.1067	0.0213	6.039e-07	-0.00010229	0.019866	-0.004386	0.010935	0.441815	0.0917629	0.818884
SCF	rs1557570	G	T	-0.1186	0.017	2.739e-12	-0.037796	0.016635	0.0050859	0.0090827	0.170679	0.345865	0.843061
SCF	rs1568119	C	T	0.5906	0.1129	1.24e-07	0.016507	0.043891	0.0191	0.027306	0.503246	0.881292	0.0781127
SCF	rs1942355	C	T	0.0716	0.0157	4.696e-06	NA	NA	0.0022334	0.0093797	0.611847	0.217395	0.840038
SCF	rs4841899	C	T	0.1004	0.0178	1.778e-08	-0.0056714	0.019368	0.017337	0.0095018	0.523237	0.0864401	0.873689
SCF	rs635634	C	T	0.1032	0.0191	6.743e-08	-0.11136	0.021116	-0.091732	0.011096	0.710335	0.996021	0.824112
SCF	rs7037688	G	A	0.0802	0.0168	1.695e-06	-0.013894	0.018637	-0.0052787	0.0095218	0.14054	0.121856	0.15612
SCF	rs78666213	G	T	0.2744	0.0576	2.593e-06	0.008739	0.056535	-0.00044765	0.028815	0.65772	0.951136	0.0258979
SCF	rs80271436	G	A	0.237	0.0485	9.953e-07	-0.0018648	0.037684	-0.045816	0.019498	0.168103	0.893038	0.629718
SCGFb	rs112346514	C	T	0.3314	0.0711	2.373e-06	0.05372	0.053406	0.0072305	0.026728	0.667987	0.774625	0.342307
SCGFb	rs116924815	C	T	-0.6079	0.0738	1.744e-16	0.078757	0.051253	0.03198	0.027607	0.83851	0.58209	0.108111
SCGFb	rs117716477	C	A	-0.8384	0.0841	1.342e-23	NA	NA	-0.057836	0.042784	0.579879	0.0975791	0.953371
SCGFb	rs12229292	G	T	-0.1402	0.0295	2.701e-06	-0.015648	0.020056	-0.0053317	0.010051	0.45024	0.120867	0.480749
SCGFb	rs12480722	C	T	-0.1624	0.0355	4.722e-06	0.025201	0.02754	0.0092767	0.013951	0.734098	0.0887898	0.78777
SCGFb	rs139413256	G	A	0.5377	0.1084	7.043e-07	NA	NA	0.0040808	0.028504	0.367681	0.00270411	0.924245
SCGFb	rs143829871	C	T	0.1902	0.04	1.897e-06	0.011945	0.044355	-0.0098838	0.01995	0.0731722	0.397288	0.156614
SCGFb	rs151194174	G	A	-0.4635	0.0942	1.129e-06	0.040828	0.070667	0.038859	0.032547	0.795917	0.07575	0.017905
SCGFb	rs17876031	G	A	0.1514	0.0255	2.25e-09	0.031154	0.019615	0.0089058	0.0096894	0.458199	0.413164	0.287706
SCGFb	rs264162	G	A	-0.1097	0.0234	2.685e-06	-0.0083107	0.015798	0.010898	0.0085708	0.733466	0.351807	0.668529
SCGFb	rs4656185	G	A	-0.205	0.0256	1.16e-15	-0.036018	0.017197	0.007335	0.009337	0.189534	0.250467	0.815472
SCGFb	rs4737732	G	A	0.1147	0.0252	4.676e-06	0.040911	0.019015	-0.0036376	0.010058	0.482591	0.618136	0.95562
SCGFb	rs62112533	C	T	0.1667	0.0281	2.568e-09	-0.007194	0.019771	-0.0032796	0.010159	0.374611	0.619804	0.474452
SCGFb	rs7762066	C	T	-0.1389	0.0299	3.495e-06	0.0081697	0.02	0.00063092	0.009935	0.289031	0.536807	0.940345
SCGFb	rs78217154	C	T	-0.3997	0.0864	3.773e-06	0.021324	0.066503	0.00014992	0.033018	0.804573	0.925605	0.340587
SDF1a	rs10474392	G	A	-0.0962	0.0178	1.238e-06	NA	NA	-0.016604	0.012023	0.33773	0.83143	0.456463
SDF1a	rs12407262	G	A	-0.1179	0.0266	3.988e-06	0.016939	0.022304	0.0069816	0.012182	0.555141	0.148236	0.655721
SDF1a	rs13400104	G	A	0.0647	0.0189	4.526e-06	0.0030993	0.026237	-0.014329	0.013669	0.992654	0.0770561	0.123436
SDF1a	rs139840550	G	A	-0.1834	0.0549	3.788e-06	0.022813	0.049292	0.0071417	0.025495	0.606498	0.960003	0.956028
SDF1a	rs149893336	G	A	0.5034	0.1081	4.524e-06	NA	NA	-0.003831	0.040984	0.540127	0.395305	0.313492
SDF1a	rs16872470	G	A	-0.5319	0.1025	2.81e-07	0.10571	0.05251	0.0096916	0.030436	0.82004	0.423327	0.280065
SDF1a	rs4581824	G	T	0.0701	0.0173	3.05e-06	-0.0026538	0.018868	-0.0082055	0.0094785	0.913028	0.90836	0.5313
SDF1a	rs482700	G	A	0.0893	0.0203	1.569e-06	0.011471	0.020455	-0.0052989	0.010198	0.678068	0.042037	0.142874
SDF1a	rs67689854	C	A	0.0681	0.0195	3.072e-06	0.018074	0.031736	-0.0054748	0.014828	0.194499	0.133124	0.819347
TNFa	rs10834997	G	A	0.1247	0.0258	1.329e-06	-0.00576	0.017406	-0.0063719	0.009224	0.942294	0.791047	0.860206
TNFa	rs111332265	G	A	0.3766	0.0754	6.63e-07	-0.041131	0.033228	-0.016245	0.017828	0.615816	0.311522	0.226493
TNFa	rs79105320	G	A	-0.5605	0.1179	3.592e-06	-0.087568	0.084395	-0.061936	0.037886	0.0950168	0.409611	0.293836
TNFa	rs8121916	C	A	-0.1306	0.0278	2.723e-06	-0.0057201	0.018339	-0.013656	0.0098141	0.401289	0.734896	0.685098
TNFb	rs10925040	C	T	-0.1755	0.0373	2.666e-06	0.0010711	0.01866	0.0041653	0.0092693	0.3995	0.0555147	0.880525
TNFb	rs116196280	G	T	-0.7179	0.1006	4.979e-13	-0.064074	0.062954	-0.019153	0.031495	0.384968	0.430366	0.894766
TNFb	rs753274	C	T	0.1736	0.0371	2.773e-06	-0.020263	0.018876	0.00051267	0.0093503	0.0293142	0.911721	0.0982175
TNFb	rs76225863	G	A	-0.7742	0.123	1.082e-10	-0.051127	0.038008	0.023591	0.022061	0.210031	0.516724	0.657955
TNFb	rs7629875	G	A	-0.3766	0.0774	1.373e-06	-0.056965	0.02888	-0.017658	0.015985	0.397821	0.450349	0.595964
TNFb	rs78296352	G	T	-1.2215	0.1366	4.758e-21	0.0038441	0.045412	-0.018478	0.024258	0.972058	0.449973	0.22167
TRAIL	rs10164260	G	A	-0.1018	0.0211	1.507e-06	-0.025312	0.025296	-0.012501	0.013212	0.153263	0.261601	0.0399158
TRAIL	rs11081739	G	A	-0.1411	0.0202	3.336e-12	NA	NA	-0.0048791	0.012484	0.768051	0.228484	0.292242
TRAIL	rs112324482	G	A	-0.1039	0.0174	2.213e-09	0.025309	0.021293	0.015034	0.01041	0.735425	0.218262	0.0523507
TRAIL	rs11618126	G	A	-0.8908	0.1914	1.46e-06	NA	NA	-0.044566	0.042912	0.698704	0.580516	0.236393
TRAIL	rs116467561	C	T	0.2099	0.035	1.807e-09	0.013549	0.03726	0.017067	0.01921	0.28361	0.616075	0.0965505
TRAIL	rs11657269	G	A	-0.1188	0.026	4.781e-06	-0.0097987	0.020574	-0.012854	0.011712	0.225027	0.39422	0.573365
TRAIL	rs11664028	G	T	0.1827	0.0344	9.789e-08	NA	NA	-0.0065507	0.016135	0.0767295	0.928731	0.737266
TRAIL	rs11699445	G	T	-0.0746	0.0161	3.268e-06	-0.02357	0.018722	0.0084497	0.0093442	0.821259	0.756492	0.14247
TRAIL	rs117153803	G	T	-0.1736	0.0295	4.898e-09	-0.0066625	0.055216	-0.028523	0.02695	0.172097	0.536386	0.76096
TRAIL	rs117618570	G	T	0.5294	0.0423	5.624e-36	-0.073885	0.066806	0.0030521	0.028957	0.945469	0.060815	0.952181
TRAIL	rs117637258	C	T	-0.354	0.0345	1.708e-24	0.0012474	0.047906	-0.016517	0.022735	0.0360149	0.258177	0.391829
TRAIL	rs13115587	C	A	-0.1019	0.0218	3.097e-06	-0.023753	0.024043	-0.026689	0.014	0.144506	0.45771	0.416698
TRAIL	rs13185784	G	A	-0.0846	0.0183	3.898e-06	0.017957	0.020787	-0.013902	0.010173	0.553709	0.0236789	0.828456
TRAIL	rs13278062	G	T	-0.0801	0.0157	3.57e-07	-0.053888	0.015736	-0.00066357	0.0086136	0.107084	0.133563	0.189452
TRAIL	rs146783010	G	A	0.6016	0.135	4.832e-06	NA	NA	-0.038596	0.038961	0.470415	0.792017	0.087082
TRAIL	rs148051545	C	T	0.3921	0.0848	3.858e-06	NA	NA	-0.035002	0.034012	0.770264	0.121719	0.911312
TRAIL	rs193112415	C	T	1.0421	0.0623	2.146e-62	0.12052	0.070321	0.077883	0.034172	0.613802	0.767329	0.814172
TRAIL	rs1943552	G	A	0.0816	0.0171	1.854e-06	-0.0018484	0.020063	-0.00094666	0.0099252	0.124035	0.35382	0.883854
TRAIL	rs3136594	G	A	0.1361	0.0171	1.881e-15	0.0037485	0.020012	-0.013021	0.010023	0.471468	0.233317	0.975997
TRAIL	rs477251	C	T	-0.1497	0.0279	7.942e-08	0.0031667	0.021936	-0.001905	0.011729	0.0930816	0.255038	0.00966275
TRAIL	rs57396456	C	T	0.5626	0.0518	1.252e-27	0.0037774	0.039414	-0.0089095	0.023196	0.840122	0.808594	0.323132
TRAIL	rs62093514	C	T	-1.0618	0.0552	6.859e-82	-0.045969	0.058114	-0.017769	0.028861	0.207689	0.661091	0.718064
TRAIL	rs62093947	C	T	0.7596	0.046	3.308e-61	NA	NA	0.076053	0.028294	0.462841	0.150022	0.144784
TRAIL	rs62095460	G	A	-0.3035	0.0295	9.99e-25	NA	NA	0.010427	0.023704	0.550267	0.494329	0.67969
TRAIL	rs6506939	C	T	-0.0927	0.0169	4.167e-08	-0.0084304	0.020468	-0.011255	0.0098693	0.565012	0.892482	0.404497
TRAIL	rs680321	C	T	-0.1117	0.0158	1.571e-12	0.010781	0.016255	0.012797	0.008619	0.167912	0.519733	0.78403
TRAIL	rs6878823	C	T	0.0879	0.0189	3.481e-06	-0.01582	0.01941	-0.00019804	0.010277	0.162231	0.296002	0.955358
TRAIL	rs7229599	C	T	-0.1431	0.027	1.143e-07	0.024397	0.024773	0.0046461	0.013022	0.091724	0.412592	0.229259
TRAIL	rs73039026	C	A	0.2999	0.0635	2.024e-06	0.070209	0.06229	0.021805	0.032295	0.362327	0.28206	0.79279
TRAIL	rs747324	C	T	0.0855	0.0178	1.607e-06	0.0086936	0.018353	-0.00057741	0.00941	0.238626	0.39856	0.537959
TRAIL	rs74778900	C	T	-0.5906	0.0532	2.586e-28	NA	NA	-0.048481	0.040601	0.40702	0.71939	0.47013
TRAIL	rs75544965	G	A	-0.1366	0.0281	1.144e-06	-0.016808	0.026113	-0.01048	0.013704	0.163681	0.983271	0.0552014
TRAIL	rs75928541	G	A	-0.275	0.0593	4.24e-06	-0.10229	0.071466	-0.011117	0.034861	0.23037	0.618265	0.0300911
TRAIL	rs76100852	C	T	-0.4336	0.0369	7.723e-32	-0.017466	0.034431	0.009661	0.018297	0.749271	0.0581741	0.696441
TRAIL	rs79287178	G	A	0.4317	0.0421	9.117e-25	-0.13717	0.06334	-0.073054	0.028952	0.627786	0.908138	0.0911588
TRAIL	rs9952273	C	T	-0.864	0.0499	3.856e-69	0.025519	0.057531	-0.01703	0.027353	0.793108	0.490042	0.330404
VEGF	rs10153304	G	A	-0.1547	0.0325	1.943e-06	-0.048593	0.031857	-0.021433	0.015397	0.226479	0.194419	0.170602
VEGF	rs10738760	G	A	-0.1181	0.0169	3.15e-12	-0.018026	0.015663	-0.0010978	0.0084933	0.12719	0.391174	0.356999
VEGF	rs10934631	C	T	0.1151	0.0245	2.469e-06	0.012021	0.021665	-0.0079511	0.011006	0.456479	0.557793	0.784474
VEGF	rs1128930	C	A	0.0975	0.0177	3.878e-08	-0.0081773	0.018138	-0.0035674	0.0092655	0.734793	0.293877	0.145834
VEGF	rs12199215	C	T	-0.1517	0.0206	3.23e-13	0.0056497	0.020136	0.0024971	0.010067	0.971918	0.537267	0.0554989
VEGF	rs13209117	G	A	-0.1302	0.0201	5.282e-11	0.00097024	0.019973	0.012428	0.010097	0.370706	0.757728	0.634109
VEGF	rs1539508	G	A	-0.1311	0.0182	1.446e-12	-0.020192	0.019199	0.0058985	0.0092125	0.251819	0.0368306	0.60173
VEGF	rs3025007	C	T	-0.1022	0.0184	3.391e-08	0.032191	0.018036	0.011174	0.0089138	0.850517	0.849429	0.70729
VEGF	rs3025020	C	T	0.1254	0.0254	8.007e-07	-0.00041177	0.022371	0.00017145	0.010769	0.794709	0.750754	0.2161
VEGF	rs34881325	C	T	0.1082	0.0189	1.044e-08	-0.0060278	0.021049	0.0083464	0.010913	0.101074	0.74714	0.123878
VEGF	rs4082730	G	A	-0.2522	0.0534	2.638e-06	-0.030759	0.040397	-0.015271	0.022541	0.995177	0.251434	0.589604
VEGF	rs56071907	C	T	-0.1255	0.0271	3.924e-06	0.0074488	0.02831	-0.0014684	0.014076	0.165255	0.901974	0.162392
VEGF	rs60987108	G	A	-0.1852	0.0392	2.949e-06	-0.046853	0.036794	-0.0396	0.019078	0.208145	0.555916	0.888525
VEGF	rs62401205	C	A	0.2039	0.0412	1.769e-06	NA	NA	0.0041438	0.0247	0.169943	0.0508346	0.304562
VEGF	rs6920532	C	T	-0.1803	0.0267	8.676e-12	-0.036783	0.028856	-0.010124	0.01517	0.631722	0.696756	0.696719
VEGF	rs6921438	G	A	0.49	0.0175	2.09e-171	-0.0046202	0.01874	0.0082035	0.0092303	0.0946582	0.54482	0.510198
VEGF	rs7073753	C	T	-0.1182	0.0174	1.058e-11	0.021784	0.016415	-0.0041976	0.0088863	0.183517	0.00218098	0.00777581
VEGF	rs716607	C	T	-0.1802	0.0186	2.765e-22	-0.0216	0.018718	-0.0090068	0.0093065	0.758252	0.114768	0.83672
VEGF	rs73418461	G	A	0.2492	0.0521	1.675e-06	0.018077	0.031413	0.039271	0.01737	0.458226	0.267001	0.646719
VEGF	rs75967707	C	T	-0.1792	0.0391	2.118e-06	-0.01893	0.041695	0.037614	0.020393	0.00350738	0.358743	0.0468883
VEGF	rs7757246	C	T	-0.1754	0.0309	2.703e-08	0.0084895	0.021666	-0.0048438	0.012631	0.968046	0.801958	0.211609
VEGF	rs7763358	C	T	-0.2055	0.0294	1.578e-12	0.013567	0.033698	0.014077	0.017788	0.83667	0.13053	0.466465
VEGF	rs7767854	C	T	0.1736	0.024	7.997e-13	-0.03613	0.023747	0.0052102	0.013184	0.897771	0.509164	0.109825
VEGF	rs79873186	G	A	0.3051	0.0408	7.64e-14	NA	NA	-0.020798	0.025521	0.720099	0.310288	0.792943
VEGF	rs8045833	G	A	-0.108	0.0211	2.828e-07	0.0024919	0.01987	0.0053646	0.0099404	0.788389	0.679781	0.164384
VEGF	rs9472141	C	T	-0.0819	0.0175	2.932e-06	0.01519	0.01792	0.011971	0.0092758	0.0420109	0.153115	0.787705
VEGF	rs9472183	G	A	0.1282	0.017	5.186e-14	0.0027065	0.018167	-0.0011397	0.0090958	0.723823	0.841029	0.180324

## Sheet: Table S13
Table S13 Summary statistics of cytokine on two phenotypes of COVID-19 (leave out ukb).
exposure	SNP	effect_allele.exposure.y	other_allele.exposure.y	beta for cytokine	se for cytokine	pval for cytokine	beta for hospitalized covid	se for hospitalized covid	beta for covid	se for covid
CTACK	rs1104748	C	T	-0.1967	0.0282	3.053e-12	-0.012608	0.021268	-2.8063e-05	0.011366
CTACK	rs116303454	G	A	-0.383	0.0816	3.272e-06	-0.056232	0.067347	0.035738	0.037995
CTACK	rs12438356	C	T	-0.1548	0.0337	4.457e-06	-0.049407	0.02519	-0.011865	0.01416
CTACK	rs135564	G	A	0.1893	0.0268	2.432e-12	0.011881	0.025522	0.018789	0.012258
CTACK	rs17321950	C	T	-0.5262	0.1122	3.463e-06	0.077272	0.053521	0.011704	0.026924
CTACK	rs2070074	G	A	-0.4467	0.0374	1.785e-32	0.003703	0.033606	-0.00049482	0.016995
CTACK	rs2731674	G	T	0.1333	0.0267	5.635e-07	0.021572	0.021727	0.0056103	0.011277
CTACK	rs3766110	C	A	0.1287	0.0278	3.855e-06	0.022301	0.021102	-0.0077839	0.011448
CTACK	rs55764737	C	T	-0.5313	0.0972	4.618e-08	0.078915	0.062027	-0.0062635	0.030238
CTACK	rs57338032	G	A	-0.1583	0.0317	6.228e-07	-0.0012376	0.028116	-3.82e-05	0.014041
CTACK	rs7333764	C	T	-0.2773	0.0593	2.854e-06	-0.018228	0.048595	-0.015053	0.027702
CTACK	rs76378954	G	A	-0.4	0.0836	2.426e-06	0.03382	0.049392	0.0001103	0.028393
CTACK	rs76395525	G	A	-0.5277	0.1083	9.549e-07	NA	NA	0.04012	0.048959
CTACK	rs78692337	G	A	0.208	0.0455	4.88e-06	NA	NA	0.034662	0.032508
bNGF	rs28637706	G	T	0.1589	0.0263	1.423e-09	-0.01309	0.02187	-0.016127	0.010638
bNGF	rs67476890	C	T	-0.1769	0.0379	3.127e-06	-0.017274	0.027838	-0.024391	0.01531
bNGF	rs71641308	C	T	-0.2043	0.0432	2.301e-06	-0.013662	0.052286	-0.0027351	0.022557
bNGF	rs72780728	G	A	-0.1883	0.0403	2.993e-06	0.018109	0.032357	-0.0083499	0.016511
bNGF	rs73472576	C	T	0.1181	0.0252	2.689e-06	-0.0046559	0.022409	-0.01455	0.011308
bNGF	rs7970581	G	T	-0.138	0.0282	9.271e-07	NA	NA	0.0038614	0.012924
bNGF	rs9436119	G	A	0.1121	0.0246	3.906e-06	-0.015621	0.019404	-0.0095423	0.010362
Eotaxin	rs12075	G	A	-0.1671	0.0156	1.332e-26	-0.011674	0.019761	-0.0011588	0.010481
Eotaxin	rs1366045	C	T	-0.1606	0.0165	1.872e-22	-0.0069274	0.018266	0.0080669	0.01009
Eotaxin	rs138125931	C	T	-0.1292	0.0254	3.586e-07	NA	NA	0.018703	0.017467
Eotaxin	rs1476670	C	A	0.1007	0.0217	3.514e-06	-0.062568	0.029838	-0.027923	0.013466
Eotaxin	rs2024050	G	A	-0.1728	0.0303	1.104e-08	NA	NA	-0.03809	0.018692
Eotaxin	rs2211994	C	T	-0.0885	0.0177	6.079e-07	0.0041243	0.023912	-0.0001696	0.011797
Eotaxin	rs2228467	C	T	0.4163	0.0292	2.271e-46	-0.0089993	0.039764	0.021077	0.021789
Eotaxin	rs2419841	C	T	0.1277	0.0279	4.978e-06	-0.0080993	0.030131	0.0054626	0.016159
Eotaxin	rs3091309	G	A	-0.1283	0.0203	3.633e-10	0.046846	0.031417	0.017634	0.014094
Eotaxin	rs342511	G	A	-0.0927	0.0157	3.599e-09	-0.027441	0.021252	2.6481e-05	0.010299
Eotaxin	rs3823884	C	A	-0.0909	0.0182	5.32e-07	0.013908	0.021989	-0.0059312	0.011195
Eotaxin	rs3960554	G	T	-0.0798	0.0169	2.234e-06	0.042111	0.022939	0.014534	0.012437
Eotaxin	rs5746492	G	A	-0.0954	0.0207	3.959e-06	-0.041461	0.023802	0.003494	0.012786
Eotaxin	rs5754733	C	A	0.1042	0.0214	1.063e-06	-0.0063863	0.026803	0.014188	0.013047
Eotaxin	rs59808887	C	T	0.1673	0.0358	2.911e-06	-0.031273	0.037779	-0.0032062	0.018829
Eotaxin	rs7282700	C	T	0.0844	0.018	3.139e-06	-0.01416	0.023684	-0.02487	0.011629
Eotaxin	rs75426604	C	A	0.1366	0.0291	2.528e-06	-0.0036272	0.027217	0.0037977	0.014505
Eotaxin	rs79722574	C	T	0.1113	0.0228	1.061e-06	-0.011491	0.028936	0.011784	0.014545
Eotaxin	rs9317045	C	A	-0.1182	0.0237	5.822e-07	-0.023571	0.026641	0.013569	0.013491
FGFBasic	rs13412535	G	A	0.1112	0.0225	7.345e-07	0.003341	0.022764	-0.0043753	0.012844
FGFBasic	rs17106604	C	T	-0.1104	0.0227	1.323e-06	0.0092526	0.028425	-0.027886	0.015253
FGFBasic	rs747334	G	A	-0.0751	0.0164	4.528e-06	0.029861	0.020145	-0.0033036	0.010149
FGFBasic	rs75168112	C	T	0.1001	0.0214	2.999e-06	-0.058269	0.031888	0.0049198	0.015156
FGFBasic	rs9907295	C	T	0.1319	0.0269	7.948e-07	0.014783	0.03032	0.013591	0.016665
GCSF	rs115256310	G	A	0.6821	0.136	6.726e-07	NA	NA	-0.0073763	0.041592
GCSF	rs11903143	G	A	-0.087	0.0176	6.352e-07	0.019936	0.020601	-0.010018	0.011115
GCSF	rs1817411	C	T	-0.089	0.0191	3.099e-06	0.016	0.023332	0.018472	0.012139
GCSF	rs183023730	G	T	-0.7952	0.1677	2.064e-06	NA	NA	0.0048771	0.052205
GCSF	rs2671444	G	A	0.0784	0.0166	2.484e-06	0.018451	0.020597	0.0076184	0.010811
GCSF	rs6821658	C	T	-0.0775	0.016	1.412e-06	-0.0065058	0.017726	-0.0021677	0.0098008
GCSF	rs74148555	C	T	0.3715	0.0755	1.551e-06	0.058203	0.054793	0.016665	0.028441
GCSF	rs76287671	C	T	-0.0938	0.0189	6.921e-07	0.0028697	0.031823	0.025248	0.01423
GCSF	rs77318030	C	T	0.2045	0.0428	2.211e-06	-0.079328	0.0522	0.015197	0.024773
GROa	rs1113500	G	T	-0.1174	0.0244	1.571e-06	0.0058084	0.021701	0.021371	0.010887
GROa	rs115726786	G	A	-0.3582	0.0794	4.613e-06	-0.013681	0.059859	-0.0036156	0.027724
GROa	rs118158560	G	A	-0.2703	0.0594	3.42e-06	-0.020116	0.041488	0.0020727	0.021913
GROa	rs12075	G	A	-0.3751	0.0237	1.244e-55	-0.011674	0.019761	-0.0011588	0.010481
GROa	rs12727188	G	T	0.2159	0.0359	2.228e-09	0.015627	0.045002	-0.02995	0.019843
GROa	rs140734053	G	A	-0.7257	0.1561	3.578e-06	-0.0057411	0.079727	0.095053	0.039066
GROa	rs150194856	C	T	0.4375	0.0923	2.185e-06	-0.042636	0.057305	0.017866	0.031344
GROa	rs188345231	C	T	-0.623	0.1323	4.342e-06	NA	NA	-0.034491	0.052332
GROa	rs2244698	C	T	-0.142	0.0241	2.478e-09	0.013378	0.020925	-0.0042424	0.010261
GROa	rs508977	G	T	0.3802	0.028	7.558e-42	0.002898	0.019334	0.016915	0.011087
GROa	rs62024303	G	A	0.3053	0.0666	4.408e-06	NA	NA	-0.0014261	0.02938
GROa	rs73020704	G	A	-0.2677	0.0548	1.54e-06	0.023537	0.047603	0.0096898	0.026554
GROa	rs78653452	G	T	0.7362	0.1558	1.208e-06	0.11843	0.075684	0.042486	0.043111
HGF	rs11060254	G	A	0.08	0.0167	1.584e-06	0.012575	0.023011	-0.0028437	0.011199
HGF	rs150322232	G	A	-0.2104	0.0463	4.89e-06	NA	NA	-0.023114	0.033749
HGF	rs1698249	C	A	0.1698	0.0372	4.088e-06	0.0096192	0.032119	0.0017585	0.017006
HGF	rs1800493	C	T	-0.3557	0.077	3.568e-06	NA	NA	0.038997	0.045738
HGF	rs2003620	C	T	-0.2279	0.0489	2.831e-06	0.0058724	0.038588	0.026083	0.02212
HGF	rs3748034	G	T	-0.1495	0.0234	1.81e-10	0.01078	0.025016	0.012666	0.014069
HGF	rs5745687	C	T	0.3072	0.0406	2.751e-14	-0.036254	0.039607	-0.018557	0.021292
HGF	rs62481625	C	T	-0.1091	0.0225	1.18e-06	0.0077806	0.026004	0.01248	0.012711
IFNg	rs10487554	G	A	0.0895	0.0183	1.087e-06	-0.0019004	0.026964	0.0042479	0.012341
IFNg	rs115729819	G	A	-0.2484	0.0515	1.382e-06	NA	NA	0.072005	0.043764
IFNg	rs11843756	G	T	-0.184	0.0393	3.089e-06	0.0045174	0.036342	0.0068984	0.021368
IFNg	rs12420286	C	T	-0.2376	0.0501	2.083e-06	-0.015936	0.054604	0.023205	0.025993
IFNg	rs1867282	C	T	-0.0774	0.0166	3.152e-06	0.0058849	0.024639	-0.012614	0.011769
IFNg	rs2073438	G	A	-0.0898	0.0188	1.676e-06	-0.046982	0.024753	-0.04028	0.012385
IFNg	rs4730203	G	A	0.0983	0.0203	1.322e-06	0.0070626	0.025341	0.015605	0.013688
IFNg	rs6902031	G	A	0.1166	0.0242	1.405e-06	0.020772	0.025012	0.0088332	0.014406
IFNg	rs7073753	C	T	-0.0821	0.0167	8.386e-07	0.029442	0.018741	-0.0034767	0.010323
IFNg	rs74148555	C	T	0.3732	0.0774	2.635e-06	0.058203	0.054793	0.016665	0.028441
IFNg	rs78296352	G	T	-0.343	0.0652	1.383e-07	-0.027473	0.052845	-0.0075338	0.028678
IL10	rs10457128	G	A	0.0865	0.0172	5.237e-07	0.033122	0.022233	-0.0032257	0.010902
IL10	rs10493718	C	A	0.11	0.0222	7.16e-07	-0.019145	0.020751	-0.013822	0.011385
IL10	rs11206302	C	T	0.1189	0.0251	2.202e-06	-0.071379	0.033624	0.011629	0.017181
IL10	rs2086656	C	T	0.0789	0.0171	3.783e-06	-0.0037317	0.020323	-0.019512	0.010954
IL10	rs282258	C	T	-0.0992	0.0162	1.001e-09	-0.0021363	0.021238	0.0052558	0.010291
IL10	rs3025021	C	T	-0.0947	0.0195	1.462e-06	-0.0068962	0.024421	0.010795	0.011955
IL10	rs35794877	C	A	-0.0794	0.0167	1.796e-06	-0.019584	0.021057	-0.0022588	0.010309
IL10	rs4349809	G	T	-0.2853	0.0165	5.771e-67	-0.028458	0.020016	-0.020223	0.010604
IL10	rs465757	G	A	-0.084	0.0174	1.173e-06	-0.025824	0.023676	0.0055797	0.011525
IL10	rs4741748	G	A	0.0793	0.017	2.794e-06	-0.0077408	0.02116	-0.0043091	0.010356
IL10	rs6085948	G	A	-0.098	0.0202	1.249e-06	0.024708	0.023474	0.0047463	0.012258
IL10	rs6458375	C	T	-0.0946	0.0198	2.073e-06	0.039875	0.025569	-0.0061344	0.012431
IL10	rs7088799	G	T	0.0852	0.0167	3.226e-07	-0.029314	0.017871	-0.0033805	0.0098166
IL10	rs74556053	G	A	0.1783	0.0364	4.932e-06	0.0066383	0.043933	0.034019	0.020829
IL10	rs9462938	C	T	0.1207	0.0191	1.71e-10	0.032895	0.026613	0.0098732	0.012668
IP10	rs10809307	C	T	-0.1305	0.0282	3.644e-06	-0.0059966	0.023637	-0.012181	0.011419
IP10	rs113831257	G	A	-0.3592	0.0644	2.533e-08	-0.092848	0.058065	-0.0044369	0.027448
IP10	rs11626201	C	A	-0.1162	0.0245	1.927e-06	0.0049338	0.023803	-0.01379	0.011301
IP10	rs143799975	G	A	0.7984	0.1637	1.002e-06	NA	NA	0.02723	0.050552
IP10	rs181236764	C	T	-0.4504	0.0964	3.215e-06	0.036336	0.046844	-0.011436	0.025783
IP10	rs34383175	C	T	0.3153	0.0657	1.51e-06	NA	NA	0.047272	0.032187
IP10	rs7645625	G	T	0.1086	0.0237	4.407e-06	-0.032512	0.023364	-0.028998	0.011217
IP10	rs7690978	G	A	-0.1247	0.0259	1.458e-06	0.016995	0.021907	0.0034644	0.011444
IP10	rs79848609	C	A	-0.2603	0.0537	8.752e-07	NA	NA	0.0011098	0.027338
IP10	rs8112909	G	A	0.1426	0.0299	1.941e-06	0.030975	0.02277	0.0021692	0.012675
IL12p70	rs10738760	G	A	-0.0896	0.0156	1.021e-08	-0.027391	0.017708	-0.011484	0.0097582
IL12p70	rs10948472	C	A	-0.0747	0.0157	2.158e-06	-0.01657	0.017969	0.0025271	0.0099134
IL12p70	rs12199215	C	T	-0.1278	0.0192	5.108e-11	0.003879	0.023728	0.0073744	0.011737
IL12p70	rs13209117	G	A	-0.1002	0.0186	5.567e-08	-0.011441	0.02356	0.0042578	0.011828
IL12p70	rs1539508	G	A	-0.1273	0.0169	1.07e-13	-0.020641	0.023213	0.014493	0.010824
IL12p70	rs17229494	G	A	0.1172	0.0257	4.931e-06	-0.0022733	0.03906	0.046844	0.019643
IL12p70	rs200757	C	T	0.0985	0.0214	4.146e-06	-0.041216	0.030277	-0.029579	0.01597
IL12p70	rs282258	C	T	-0.073	0.0156	3.209e-06	-0.0021363	0.021238	0.0052558	0.010291
IL12p70	rs3025007	C	T	-0.0876	0.0171	3.572e-07	0.030755	0.021186	-0.0025104	0.010325
IL12p70	rs41282644	G	A	-0.1473	0.0304	1.045e-06	NA	NA	0.005458	0.027199
IL12p70	rs4349809	G	T	-0.3777	0.0159	2.56e-124	-0.028458	0.020016	-0.020223	0.010604
IL12p70	rs4734879	G	A	-0.0918	0.0189	1.216e-06	0.00043713	0.022631	0.011058	0.011533
IL12p70	rs4741748	G	A	0.081	0.0163	6.647e-07	-0.0077408	0.02116	-0.0043091	0.010356
IL12p70	rs6920532	C	T	-0.1596	0.0251	1.527e-10	-0.019733	0.033144	0.0024406	0.017527
IL12p70	rs7088799	G	T	0.0998	0.0161	6.293e-10	-0.029314	0.017871	-0.0033805	0.0098166
IL12p70	rs71361173	G	T	-0.111	0.0239	3.06e-06	-0.020233	0.027089	-0.0033998	0.014343
IL12p70	rs7757246	C	T	-0.139	0.0285	1.972e-06	0.012839	0.023853	-0.016443	0.014331
IL12p70	rs7763358	C	T	-0.1562	0.0275	1.024e-08	-0.023961	0.038906	0.0077242	0.020714
IL12p70	rs7767854	C	T	0.1389	0.0223	6.796e-10	-0.024465	0.026774	0.009831	0.01519
IL12p70	rs782107	G	A	-0.075	0.0156	1.602e-06	-0.017974	0.019977	-0.0008554	0.010095
IL12p70	rs79121401	C	T	-0.5548	0.1206	4.242e-06	0.025268	0.061892	-0.0071822	0.038051
IL12p70	rs9462938	C	T	0.1583	0.0184	5.73e-18	0.032895	0.026613	0.0098732	0.012668
IL12p70	rs9472183	G	A	0.1019	0.0157	8.611e-11	-0.006779	0.021188	-0.0053331	0.010512
IL13	rs10948120	G	A	-0.1359	0.0288	2.921e-06	0.012655	0.024925	0.013377	0.012312
IL13	rs117795020	G	A	0.3522	0.0716	9.862e-07	NA	NA	0.041056	0.047979
IL13	rs12623722	G	A	0.1185	0.0258	4.192e-06	-0.0016601	0.019279	-0.0086752	0.010713
IL13	rs13209117	G	A	-0.1412	0.0286	6.98e-07	-0.011441	0.02356	0.0042578	0.011828
IL13	rs139083458	C	T	-0.9902	0.2107	2.81e-06	0.063618	0.080732	0.0009306	0.041644
IL13	rs1539508	G	A	-0.1454	0.0252	1.139e-08	-0.020641	0.023213	0.014493	0.010824
IL13	rs2370048	G	A	0.1235	0.0266	3.346e-06	-0.0072831	0.025899	0.011615	0.012402
IL13	rs27949	C	T	0.1168	0.0252	3.428e-06	0.0081017	0.019703	-0.0063919	0.010497
IL13	rs6799107	C	T	0.1459	0.0301	1.245e-06	-0.020278	0.023772	-0.0089772	0.013226
IL13	rs7073807	C	T	-0.1682	0.0356	2.374e-06	-0.0046587	0.032314	0.0028246	0.01631
IL13	rs75995699	G	A	-0.3319	0.0698	2.642e-06	0.085466	0.071628	-0.0086547	0.032539
IL13	rs7757246	C	T	-0.2171	0.0423	3.528e-07	0.012839	0.023853	-0.016443	0.014331
IL13	rs9462938	C	T	0.1533	0.0284	6.461e-08	0.032895	0.026613	0.0098732	0.012668
IL13	rs9472168	G	A	-0.4244	0.0248	1.081e-65	-0.01455	0.024687	-0.01563	0.011346
IL16	rs116135478	G	A	-0.8206	0.166	3.658e-06	0.030125	0.072039	-0.016588	0.039621
IL16	rs117217798	C	T	0.2036	0.0444	4.153e-06	0.019015	0.054278	-0.0063604	0.023119
IL16	rs117916513	G	A	0.502	0.0986	3.785e-07	0.055794	0.076176	0.058801	0.041816
IL16	rs1255143	C	T	-0.1306	0.0242	7.096e-08	0.0081724	0.021782	0.011913	0.010427
IL16	rs12765671	G	A	0.6023	0.1318	4.838e-06	-0.090148	0.074196	-0.08806	0.035849
IL16	rs1801020	G	A	-0.1733	0.0272	4.53e-10	0.021216	0.023047	0.0063156	0.011406
IL16	rs28515781	C	T	-0.1332	0.0285	3.03e-06	0.0093704	0.023523	0.0051717	0.012547
IL16	rs4253283	C	T	-0.146	0.0262	1.746e-08	0.0082046	0.022087	-0.0085517	0.010754
IL16	rs4513633	C	A	0.2239	0.0453	7.442e-07	0.039625	0.023182	0.00066836	0.013298
IL16	rs4778636	G	A	0.7272	0.0633	1.108e-30	-0.026272	0.028293	-0.026228	0.016789
IL16	rs9706053	C	T	-0.4582	0.0932	7.012e-07	0.01897	0.052559	0.022015	0.032836
IL17	rs117029961	G	A	-0.4585	0.1015	4.936e-06	NA	NA	-0.03312	0.05513
IL17	rs1530455	C	T	-0.108	0.0173	4.874e-10	-0.0015257	0.023402	3.1219e-05	0.011258
IL17	rs17106604	C	T	-0.1129	0.0225	6.374e-07	0.0092526	0.028425	-0.027886	0.015253
IL17	rs17282552	C	T	0.2001	0.0405	8.213e-07	0.10188	0.065178	0.002568	0.031926
IL17	rs34120897	C	A	0.1055	0.0232	3.63e-06	-0.043886	0.030799	-0.021832	0.016713
IL17	rs62191444	G	T	0.1136	0.0247	4.215e-06	-0.00010799	0.023847	-0.0032202	0.013356
IL17	rs78296352	G	T	-0.3027	0.0646	4.266e-06	-0.027473	0.052845	-0.0075338	0.028678
IL17	rs78612928	C	T	-0.1037	0.0222	2.619e-06	0.049784	0.023739	0.025718	0.013149
IL18	rs10414578	C	T	0.1771	0.035	4.159e-07	0.025489	0.031595	0.017558	0.016857
IL18	rs11214140	C	T	0.1531	0.0302	3.675e-07	0.0259	0.032294	-0.0083471	0.01593
IL18	rs116383510	C	A	0.5426	0.1056	2.995e-07	NA	NA	-0.025479	0.046156
IL18	rs117266781	C	T	-0.6841	0.1468	3.15e-06	NA	NA	0.016222	0.055086
IL18	rs117903455	G	A	0.3626	0.0754	1.795e-06	NA	NA	0.055564	0.03298
IL18	rs1852105	C	T	-0.3036	0.0661	4.32e-06	-0.016272	0.033791	0.0026842	0.0189
IL18	rs1979967	C	T	-0.1402	0.0286	9.453e-07	-0.011966	0.021437	-0.01901	0.011355
IL18	rs2729385	G	A	-0.1231	0.0262	3.785e-06	-0.0034151	0.019595	0.0097458	0.010784
IL18	rs385076	C	T	0.2432	0.0248	1.659e-22	-0.056999	0.022094	-0.013448	0.011247
IL18	rs4482818	G	A	-0.1286	0.0244	1.453e-07	0.003244	0.021019	0.014994	0.010919
IL18	rs658805	G	A	-0.1226	0.0244	4.942e-07	0.020833	0.020606	0.017212	0.011002
IL18	rs71478720	C	T	0.2669	0.0276	3.708e-22	0.053196	0.028647	0.012697	0.013039
IL18	rs78623212	C	T	-0.8705	0.1778	6.711e-07	NA	NA	0.039585	0.039948
IL18	rs78716465	G	A	-0.3265	0.0682	1.631e-06	NA	NA	0.01519	0.032087
IL1b	rs143319329	C	T	-0.2801	0.0715	1.996e-06	0.0014319	0.042674	-0.025427	0.025578
IL1b	rs1942793	G	T	-0.0717	0.0187	4.976e-06	0.0098549	0.017683	0.0024305	0.0097769
IL1b	rs4786740	C	A	-0.0845	0.0202	4.667e-06	0.032318	0.024427	0.0017785	0.011377
IL1b	rs61335305	C	A	-0.2966	0.0724	1.896e-06	0.0021578	0.056869	-0.010033	0.03192
IL1b	rs62015704	G	A	-0.1082	0.0283	2.087e-06	-0.010433	0.0252	0.0046247	0.014259
IL1ra	rs1054402	C	T	-0.1311	0.027	1.132e-06	-0.0033678	0.022987	0.014092	0.012274
IL1ra	rs11627423	C	A	-0.1171	0.0247	2.115e-06	-0.034813	0.023008	0.001853	0.011163
IL1ra	rs12121840	C	T	-0.2692	0.0571	2.434e-06	-0.005578	0.047132	-0.0038624	0.023623
IL1ra	rs2809154	C	T	0.1786	0.0388	3.74e-06	0.034134	0.025516	0.021839	0.014245
IL1ra	rs61335305	C	A	-0.4453	0.0908	1e-06	0.0021578	0.056869	-0.010033	0.03192
IL1ra	rs9623661	C	T	0.1966	0.0426	3.86e-06	-0.048764	0.042122	-0.02185	0.019849
IL2	rs12051139	C	T	0.1131	0.0247	4.762e-06	-0.020751	0.020485	-0.008129	0.010165
IL2	rs13412535	G	A	-0.1764	0.0332	1.181e-07	0.003341	0.022764	-0.0043753	0.012844
IL2	rs1534019	C	T	0.1187	0.0248	1.584e-06	0.020937	0.019384	0.0060118	0.010789
IL2	rs170117	C	T	0.1617	0.0349	3.867e-06	-0.067917	0.025406	-0.024067	0.013737
IL2	rs2807544	G	A	-0.1175	0.0253	3.412e-06	-0.036416	0.022115	-0.018229	0.011164
IL2	rs4634519	G	A	0.1261	0.0269	2.769e-06	0.0034034	0.019231	0.0090272	0.010696
IL2	rs61335305	C	A	-0.4514	0.0918	7.319e-07	0.0021578	0.056869	-0.010033	0.03192
IL2	rs62124990	G	T	0.6961	0.1495	3.219e-06	0.010718	0.06991	-0.002333	0.033421
IL2	rs7615304	G	A	0.1172	0.0242	1.21e-06	0.012006	0.019176	0.0152	0.010619
IL2ra	rs11241559	G	T	0.1264	0.0266	2.002e-06	-0.04078	0.02096	-0.0048777	0.011296
IL2ra	rs12722497	C	A	-0.6279	0.0485	1.572e-38	0.016625	0.036851	-0.00080827	0.018863
IL2ra	rs12722588	C	T	0.3412	0.0336	3.042e-24	0.0061786	0.025445	0.010555	0.012958
IL2ra	rs185231391	C	T	-0.8503	0.1809	1.47e-06	NA	NA	-0.045477	0.055586
IL2ra	rs2182409	C	T	-0.12	0.0251	1.661e-06	0.0048564	0.021137	0.0039717	0.011048
IL2ra	rs4733117	C	A	-0.1369	0.0292	2.627e-06	0.0058018	0.026994	0.019272	0.013425
IL2ra	rs61705228	C	T	-0.3303	0.0716	3.988e-06	-0.019493	0.039078	0.0035102	0.020906
IL2ra	rs62135626	C	T	0.1661	0.035	1.988e-06	0.0079784	0.026257	0.0036396	0.014256
IL2ra	rs7898286	G	T	-0.1224	0.0254	1.398e-06	-0.0020994	0.024435	0.019171	0.011149
IL4	rs10512267	C	T	0.0824	0.0161	2.937e-07	-0.010357	0.024316	0.010898	0.011597
IL4	rs116705532	G	T	0.4678	0.0978	1.755e-06	NA	NA	-0.027717	0.04344
IL4	rs17713451	G	A	-0.1274	0.0253	4.97e-07	-0.0058762	0.029346	9.1141e-05	0.015722
IL4	rs2332982	G	A	-0.1118	0.0219	3.195e-07	-0.035824	0.025052	0.0036402	0.013814
IL4	rs6765768	G	A	-0.0795	0.0167	2.002e-06	-0.0060825	0.021512	0.00012342	0.011027
IL4	rs73023729	G	A	0.1796	0.0366	9.033e-07	NA	NA	-0.097097	0.042911
IL4	rs7613691	G	A	-0.1775	0.0384	4.048e-06	-0.0022123	0.036191	0.019093	0.020467
IL4	rs79597994	C	T	0.5831	0.127	4.317e-06	NA	NA	-0.036526	0.035855
IL4	rs9508291	C	T	0.1676	0.0359	3.032e-06	0.0096181	0.031532	0.025468	0.019415
IL4	rs9941733	G	A	-0.114	0.0229	6.881e-07	0.018066	0.027814	0.0072159	0.013881
IL5	rs11680908	G	A	-0.2634	0.0554	2.03e-06	0.0135	0.038109	-0.0031738	0.019387
IL5	rs6737109	C	T	-0.116	0.0247	2.399e-06	0.00077495	0.018194	0.0030079	0.0099173
IL5	rs73040130	C	T	-0.2638	0.0529	6.004e-07	NA	NA	0.0067282	0.02393
IL5	rs7767396	G	A	-0.1515	0.0246	7.69e-10	-0.02295	0.018757	-0.020935	0.0099497
IL6	rs114373846	C	T	-0.422	0.0904	3.322e-06	NA	NA	0.10657	0.052035
IL6	rs12024374	G	A	-0.1096	0.0236	3.354e-06	0.0033307	0.032082	-0.0010776	0.017194
IL6	rs1333040	C	T	-0.0738	0.0158	3.168e-06	0.037392	0.020288	0.019844	0.010248
IL6	rs13412535	G	A	0.1164	0.0215	7.343e-08	0.003341	0.022764	-0.0043753	0.012844
IL6	rs73273528	C	T	-0.2672	0.0553	9.581e-07	0.031882	0.039189	0.00013294	0.022512
IL6	rs76856708	C	T	-0.3289	0.07	2.612e-06	0.015533	0.069117	-0.040207	0.031906
IL7	rs117509142	C	T	0.327	0.0688	1.991e-06	NA	NA	-0.024518	0.028574
IL7	rs141425475	C	T	0.4781	0.1016	2.531e-06	-0.11752	0.067547	-0.051207	0.037759
IL7	rs144701438	G	A	0.4819	0.0989	9.753e-07	NA	NA	0.050674	0.035537
IL7	rs1539508	G	A	-0.1343	0.0257	2.217e-07	-0.020641	0.023213	0.014493	0.010824
IL7	rs218260	C	T	0.1337	0.0286	2.929e-06	-0.022755	0.021346	-0.022882	0.011616
IL7	rs28793375	C	T	-0.1638	0.0361	4.464e-06	-0.034293	0.024442	-0.011289	0.014101
IL7	rs4320361	G	T	0.3245	0.0249	6.868e-39	0.011423	0.024261	0.015224	0.011209
IL7	rs62006410	C	T	0.1557	0.0303	3.387e-07	0.010945	0.026894	0.00030019	0.013015
IL7	rs75904417	C	A	0.1698	0.0349	1.162e-06	0.01394	0.028974	-0.0053613	0.015386
IL7	rs77318030	C	T	0.2921	0.0632	3.737e-06	-0.079328	0.0522	0.015197	0.024773
IL7	rs77981494	C	T	0.5178	0.1064	1.067e-06	0.049973	0.055805	0.023886	0.031157
IL8	rs11634944	C	T	0.1214	0.0252	1.29e-06	NA	NA	-0.0038904	0.012258
IL8	rs12075	G	A	-0.12	0.0236	3.883e-07	-0.011674	0.019761	-0.0011588	0.010481
IL8	rs141926526	C	A	0.6149	0.1308	2.57e-06	-0.014095	0.052329	-0.034083	0.028088
IL8	rs2673604	C	A	0.1266	0.0255	7.017e-07	0.0042921	0.018841	0.0035054	0.010516
IL9	rs117935362	G	A	0.5107	0.1114	4.846e-06	NA	NA	0.14582	0.039784
IL9	rs41294750	C	T	-0.3514	0.0748	2.365e-06	-0.020136	0.067887	-0.032316	0.033416
IL9	rs61867538	C	T	-0.3566	0.0774	3.93e-06	-0.039796	0.070801	-0.0090733	0.031512
IL9	rs7242404	G	A	0.1228	0.0264	3.273e-06	0.0053914	0.025049	0.0013404	0.011969
IL9	rs76963786	C	T	0.2865	0.0557	4.496e-07	-0.048669	0.038249	-0.010553	0.019583
MCP1	rs10145849	G	A	0.0755	0.0162	3.409e-06	0.010136	0.019932	-0.0029921	0.010439
MCP1	rs10744620	C	T	-0.0788	0.0161	9.912e-07	-0.026622	0.022854	-0.02516	0.011087
MCP1	rs10865941	C	T	-0.0883	0.0159	2.838e-08	0.013468	0.022018	-0.0021411	0.010661
MCP1	rs10888395	C	T	0.0814	0.0163	5.981e-07	0.017762	0.018299	0.017338	0.010091
MCP1	rs112313229	G	A	0.1646	0.0313	1.431e-07	NA	NA	0.024242	0.029113
MCP1	rs116425179	G	A	0.1476	0.0255	5.679e-09	0.12708	0.042951	0.038821	0.021885
MCP1	rs11710798	C	A	-0.0924	0.0197	2.866e-06	NA	NA	0.0022387	0.017362
MCP1	rs12047264	G	A	0.0929	0.0191	1.873e-06	0.0065516	0.025268	0.014472	0.013088
MCP1	rs12073356	G	A	0.1426	0.0311	4.165e-06	-0.047155	0.032411	0.0051123	0.018487
MCP1	rs12075	G	A	-0.2185	0.0155	1.435e-44	-0.011674	0.019761	-0.0011588	0.010481
MCP1	rs141676607	C	T	-0.3128	0.064	9.483e-07	NA	NA	0.076895	0.040976
MCP1	rs145155829	C	T	0.2153	0.0463	3.717e-06	0.049294	0.057888	-0.0043503	0.026901
MCP1	rs146522229	C	T	0.5976	0.1177	3.561e-07	0.08911	0.074292	-0.0037203	0.041718
MCP1	rs2036297	G	A	-0.119	0.016	1.09e-13	-0.10087	0.021979	-0.031149	0.010663
MCP1	rs2228467	C	T	0.2637	0.0291	9.191e-20	-0.0089993	0.039764	0.021077	0.021789
MCP1	rs2712431	C	A	0.0787	0.0172	4.755e-06	-0.030807	0.019374	0.0021441	0.010521
MCP1	rs34190208	C	T	-0.1076	0.022	9.914e-07	-0.024857	0.022755	-0.014826	0.011709
MCP1	rs56212190	C	T	-0.181	0.0373	9.847e-07	-0.036204	0.046177	0.024749	0.023505
MCP1	rs56300632	G	A	-0.0772	0.0165	3.042e-06	-0.0027042	0.022451	0.0099866	0.011058
MCP1	rs61821477	G	T	0.0831	0.0169	9.861e-07	0.022966	0.019605	0.01096	0.010843
MCP1	rs7197349	G	A	-0.0968	0.0206	2.622e-06	0.022901	0.033131	0.01524	0.015534
MCP1	rs73020704	G	A	-0.1763	0.0365	2.946e-06	0.023537	0.047603	0.0096898	0.026554
MCP1	rs7517040	G	A	0.0987	0.0191	2.435e-07	NA	NA	0.0035006	0.013851
MCP1	rs7632755	G	A	-0.2938	0.0316	1.178e-20	-0.025382	0.029783	-0.032768	0.016342
MCP1	rs862995	G	A	0.0993	0.0181	5.904e-08	0.077411	0.022745	0.007341	0.011386
MCP1	rs9317045	C	A	-0.1134	0.0236	1.517e-06	-0.023571	0.026641	0.013569	0.013491
MCP3	rs10892381	C	T	-0.2412	0.0476	3.558e-07	-0.0038903	0.025003	0.00020878	0.012219
MCP3	rs62492260	G	T	0.2788	0.058	1.535e-06	NA	NA	-0.016095	0.016841
MCP3	rs73669117	G	A	0.6238	0.131	2.561e-06	-0.024026	0.083811	0.0075966	0.040661
MCSF	rs116274860	G	T	-0.819	0.1741	2.74e-06	NA	NA	-0.021546	0.048551
MCSF	rs12962919	C	T	-0.3052	0.0662	4.65e-06	-0.061516	0.034793	-0.0028054	0.017714
MCSF	rs56367447	C	T	0.4967	0.0883	1.721e-08	NA	NA	0.055551	0.032687
MCSF	rs62294910	G	A	-0.3431	0.0691	6.82e-07	NA	NA	0.011699	0.025929
MCSF	rs78296352	G	T	-0.527	0.1112	1.047e-06	-0.027473	0.052845	-0.0075338	0.028678
MCSF	rs9387100	C	T	0.1352	0.0292	4.073e-06	0.0043237	0.019565	-0.0015462	0.01039
MIF	rs113218956	G	A	0.8948	0.1879	2.262e-06	-0.015294	0.053433	0.012921	0.032947
MIF	rs118055855	C	T	-0.6907	0.15	4.126e-06	0.0093915	0.069585	-0.0018818	0.040442
MIF	rs12594190	G	A	-0.1355	0.0267	3.702e-07	0.018411	0.021092	-0.0014986	0.011421
MIF	rs13142904	C	T	0.223	0.0425	2.556e-07	-0.10921	0.049738	-0.039436	0.022577
MIF	rs5751777	C	T	0.1342	0.0249	7.085e-08	-0.023476	0.020824	-0.0033635	0.011307
MIG	rs11177248	G	A	-0.3073	0.067	4.451e-06	0.065051	0.056896	0.0099347	0.024435
MIG	rs112861654	G	A	0.2765	0.0529	1.805e-07	-0.040663	0.042299	-0.0015473	0.020686
MIG	rs117831247	C	T	0.8334	0.1754	2.159e-06	NA	NA	-0.076285	0.045558
MIG	rs1796086	C	T	0.2096	0.0403	2.229e-07	0.004814	0.029335	0.0088654	0.017017
MIG	rs41272086	G	A	0.2226	0.0415	7.426e-08	0.026891	0.036316	0.008738	0.018158
MIG	rs55876513	G	T	-0.166	0.0255	8.231e-11	-0.02379	0.02389	-0.0072857	0.012602
MIG	rs62562991	G	A	-0.6236	0.126	8.396e-07	NA	NA	-0.029884	0.040348
MIG	rs6679677	C	A	-0.162	0.0329	8.862e-07	0.01269	0.03668	0.009026	0.017833
MIG	rs77086208	C	T	-0.3226	0.0698	3.831e-06	NA	NA	-0.0087754	0.04491
MIG	rs816960	C	T	0.1224	0.0244	5.008e-07	0.013623	0.022805	0.00044145	0.011785
MIP1a	rs10835056	G	T	-0.1194	0.0254	2.604e-06	-0.015105	0.023638	0.0017859	0.011614
MIP1a	rs12690897	G	A	-0.1248	0.0262	2.107e-06	-0.0056218	0.024338	-0.0084386	0.011682
MIP1a	rs184154340	G	A	-0.331	0.0693	1.864e-06	NA	NA	-0.010229	0.031648
MIP1a	rs34771762	G	A	-0.249	0.0523	2.133e-06	0.035459	0.047951	0.012748	0.022309
MIP1a	rs57786342	G	A	-0.1314	0.0285	4.055e-06	0.0063609	0.023275	0.00052412	0.013028
MIP1a	rs60198979	G	A	0.2146	0.0458	2.615e-06	-0.021313	0.037174	-0.018867	0.01803
MIP1b	rs10491120	G	A	-0.3001	0.0318	5.151e-21	0.014956	0.031713	-0.022327	0.017053
MIP1b	rs11130043	G	A	0.0731	0.0157	3.216e-06	-0.027464	0.020858	-0.014214	0.010307
MIP1b	rs112078619	G	A	-0.2675	0.0486	5.455e-08	0.064643	0.051528	-0.017969	0.026868
MIP1b	rs112257251	G	A	0.1211	0.0196	7.658e-10	0.067376	0.026178	0.020995	0.013179
MIP1b	rs11263783	C	T	-0.2223	0.0245	1.725e-19	NA	NA	0.0046913	0.012836
MIP1b	rs113010081	C	T	0.5954	0.0236	3.85e-140	-0.051659	0.036237	-0.034345	0.017953
MIP1b	rs113699401	G	A	-0.1474	0.0212	3.347e-12	NA	NA	0.016236	0.016661
MIP1b	rs113877493	C	T	0.6124	0.0218	1.62e-173	-0.055274	0.029643	-0.0043576	0.015597
MIP1b	rs114164513	C	T	0.3269	0.0351	2.085e-20	-0.031795	0.060529	0.020953	0.029809
MIP1b	rs11651172	G	A	0.1366	0.0245	2.108e-08	0.020218	0.027706	0.020205	0.015347
MIP1b	rs11713015	C	T	0.1261	0.0155	3.924e-16	-0.041568	0.018657	-0.019021	0.010139
MIP1b	rs11713101	C	T	0.0895	0.0159	1.932e-08	0.01862	0.017606	0.017572	0.009753
MIP1b	rs11923720	C	T	0.1636	0.0173	2.605e-21	-0.055594	0.019362	-0.012011	0.010888
MIP1b	rs12450862	G	A	-0.2186	0.0349	7.424e-10	0.0052359	0.036321	0.031509	0.020235
MIP1b	rs1252860	G	A	-0.1232	0.0176	2.603e-12	-0.021155	0.022746	-0.0013106	0.011525
MIP1b	rs12601380	C	A	0.2159	0.0163	4.214e-40	-0.044218	0.019092	-0.0075085	0.010448
MIP1b	rs12951603	G	A	0.1093	0.0225	1.142e-06	0.00059287	0.030199	0.0023783	0.015558
MIP1b	rs13074065	G	A	0.1171	0.0163	7.335e-13	-0.0046579	0.022045	0.0162	0.010952
MIP1b	rs141793738	G	A	-0.1855	0.0392	1.874e-06	NA	NA	-0.07085	0.038698
MIP1b	rs1437220	C	T	-0.1478	0.0315	3.534e-06	0.026231	0.048215	0.014187	0.023032
MIP1b	rs148341748	C	A	0.0978	0.0214	4.64e-06	NA	NA	-0.0056655	0.017876
MIP1b	rs148561432	G	A	0.2703	0.0409	6.784e-11	0.056078	0.05868	0.0082288	0.027575
MIP1b	rs159309	C	T	-0.1283	0.0259	6.708e-07	NA	NA	0.0089025	0.017812
MIP1b	rs17138264	G	A	-0.2418	0.0327	1.285e-13	0.13361	0.042994	0.049914	0.025387
MIP1b	rs17138331	G	A	0.1391	0.0295	2.26e-06	0.042194	0.033518	0.039565	0.017385
MIP1b	rs17664812	G	T	0.1199	0.0178	1.504e-11	-0.015203	0.02398	-0.0041164	0.011659
MIP1b	rs17693183	G	A	0.5795	0.0795	8.926e-13	NA	NA	-0.078445	0.042322
MIP1b	rs1994089	C	T	0.1116	0.0162	5.503e-12	0.041607	0.019866	0.0074375	0.010654
MIP1b	rs2003485	C	T	-0.0873	0.017	2.722e-07	-0.046564	0.023975	-0.013583	0.011458
MIP1b	rs2049300	G	T	-0.1245	0.0178	3.105e-12	-0.041499	0.021478	-0.017808	0.010611
MIP1b	rs2252547	C	T	-0.0913	0.0174	1.714e-07	NA	NA	-0.012251	0.012119
MIP1b	rs2305097	C	A	-0.0932	0.0189	8.221e-07	0.02409	0.024491	0.011725	0.012825
MIP1b	rs2376263	G	A	-0.1039	0.0187	3.168e-08	-0.020494	0.024863	0.011914	0.011918
MIP1b	rs2673050	G	T	-0.1314	0.0161	3.138e-16	-0.004775	0.020918	0.0044849	0.010377
MIP1b	rs281749	C	T	-0.0799	0.0171	3.174e-06	0.05406	0.021375	0.017025	0.011406
MIP1b	rs33802	C	T	0.1173	0.0165	1.202e-12	0.016026	0.024408	-0.02493	0.011514
MIP1b	rs35933743	G	T	0.126	0.0239	1.504e-07	-0.009195	0.025291	-0.0072467	0.014452
MIP1b	rs4682782	G	A	-0.0759	0.016	2.315e-06	0.015935	0.022309	-0.00085663	0.010848
MIP1b	rs4683143	C	T	0.1639	0.0159	9.282e-25	-0.077008	0.023522	-0.009929	0.011221
MIP1b	rs4795162	G	A	-0.1261	0.0158	1.143e-15	0.013288	0.021852	0.011754	0.010565
MIP1b	rs4795931	G	A	0.0857	0.0174	9.642e-07	-0.031542	0.021263	-0.007413	0.011238
MIP1b	rs4796072	G	T	0.1149	0.0177	8.122e-11	-0.011109	0.027502	-0.016752	0.013151
MIP1b	rs60516659	G	A	-0.2691	0.0248	3.639e-27	-0.024795	0.034588	-0.0095505	0.017071
MIP1b	rs62064821	C	T	0.1436	0.0273	1.446e-07	0.043165	0.044043	0.011646	0.022356
MIP1b	rs62244092	G	A	-0.3193	0.0316	4.838e-24	0.041683	0.060716	-0.023445	0.030051
MIP1b	rs6505501	C	T	0.1556	0.0191	3.713e-16	-0.0091334	0.02394	-0.0013543	0.012433
MIP1b	rs6607344	G	A	-0.1063	0.0164	9.718e-11	0.029859	0.022788	0.0014865	0.011057
MIP1b	rs6802820	C	T	0.1233	0.0263	2.878e-06	-0.0090342	0.031178	0.026222	0.016151
MIP1b	rs71381463	C	T	0.1578	0.0257	6.8e-10	0.053929	0.040077	-0.0038973	0.019842
MIP1b	rs72791296	C	T	-0.2369	0.0466	3.783e-07	0.018867	0.044354	0.0082338	0.023191
MIP1b	rs72799710	C	T	0.1014	0.0218	3.205e-06	0.0095286	0.02757	-0.0048864	0.013124
MIP1b	rs72825991	G	A	0.1887	0.0312	1.074e-09	NA	NA	0.023569	0.030328
MIP1b	rs72829264	G	A	0.1601	0.0278	9.381e-09	NA	NA	0.031614	0.019873
MIP1b	rs73076540	G	A	0.1834	0.035	1.455e-07	NA	NA	0.037656	0.034391
MIP1b	rs74282562	C	T	-0.1418	0.0251	1.563e-08	NA	NA	-0.0045433	0.016662
MIP1b	rs74810984	C	T	-0.2206	0.0474	1.959e-06	NA	NA	0.012622	0.044129
MIP1b	rs75485436	G	A	-0.3426	0.0283	1.074e-33	NA	NA	-0.040447	0.039987
MIP1b	rs7649184	G	A	0.0945	0.018	1.405e-07	0.0034531	0.021803	-0.011094	0.010794
MIP1b	rs76583883	G	T	0.2317	0.0511	4.99e-06	-0.10255	0.053454	-0.066221	0.026454
MIP1b	rs76776296	G	A	-0.2997	0.0598	5.547e-07	0.03116	0.055567	-0.040369	0.02971
MIP1b	rs76842834	C	T	0.4206	0.0472	7.333e-19	-0.081735	0.049258	-0.023586	0.025474
MIP1b	rs79091774	C	A	0.4606	0.0751	8.83e-10	-0.096059	0.061518	-0.084792	0.031498
MIP1b	rs79843361	G	A	-0.1039	0.0206	4.641e-07	-0.00071429	0.025095	-0.0088146	0.013783
MIP1b	rs8074144	C	T	-0.0962	0.02	1.409e-06	-0.012295	0.027961	-0.021101	0.013394
MIP1b	rs854630	C	T	-0.0849	0.0158	8.786e-08	0.045689	0.021785	0.003269	0.011089
PDGFbb	rs112876855	G	A	-0.2271	0.0407	2.199e-08	-0.0039003	0.078313	-0.023775	0.036108
PDGFbb	rs116445074	G	T	-0.2931	0.0587	3.111e-07	-0.07819	0.074605	-0.068424	0.037062
PDGFbb	rs11766649	G	A	-0.0908	0.0196	3.531e-06	0.024043	0.021267	0.0071274	0.011777
PDGFbb	rs11916118	G	A	-0.0889	0.0194	4.932e-06	-0.013887	0.025309	-0.028993	0.014334
PDGFbb	rs12289510	G	A	0.078	0.0158	7.694e-07	-0.012585	0.020958	0.0086171	0.010288
PDGFbb	rs13024765	C	T	0.1014	0.0158	1.143e-10	-0.024975	0.018156	0.00097008	0.010371
PDGFbb	rs13027940	C	T	0.1458	0.0219	2.659e-11	-0.061584	0.029198	-0.0037335	0.015076
PDGFbb	rs13412535	G	A	-0.3352	0.0214	2.461e-55	0.003341	0.022764	-0.0043753	0.012844
PDGFbb	rs2324229	C	T	-0.0894	0.0161	3.484e-08	-0.037497	0.019132	0.003554	0.010152
PDGFbb	rs35859699	G	A	0.3952	0.0842	2.066e-06	-0.019987	0.073559	-0.042824	0.036241
PDGFbb	rs3795879	C	T	0.1173	0.0247	2.209e-06	0.012386	0.023245	0.0034421	0.012844
PDGFbb	rs4965869	C	T	-0.184	0.0181	5.663e-24	-0.020324	0.021927	-0.002755	0.01141
PDGFbb	rs72777070	G	T	0.1069	0.02	8.984e-08	-0.011197	0.028114	0.013142	0.013342
PDGFbb	rs73162807	C	A	0.2391	0.0499	1.735e-06	NA	NA	-0.072915	0.042154
PDGFbb	rs80204381	G	A	0.2634	0.0554	1.896e-06	-0.025788	0.084008	4.7806e-05	0.038813
PDGFbb	rs9936075	G	A	0.0782	0.0164	1.762e-06	0.015504	0.018551	0.0037029	0.010136
PDGFbb	rs9941733	G	A	-0.1161	0.0228	3.306e-07	0.018066	0.027814	0.0072159	0.013881
RANTES	rs112072646	G	A	-0.4286	0.0862	6.484e-07	0.062833	0.056216	0.008349	0.029997
RANTES	rs2251660	C	A	-0.1829	0.0359	3.826e-07	-9.6192e-06	0.024448	-0.013503	0.013225
RANTES	rs4940620	G	A	0.2494	0.054	3.537e-06	0.040284	0.036834	0.0064503	0.018217
RANTES	rs62438851	G	A	0.1957	0.0414	2.328e-06	-0.038109	0.032057	-0.020632	0.01566
RANTES	rs7000423	C	T	0.1318	0.0253	1.823e-07	0.041632	0.018471	0.021196	0.010181
RANTES	rs72793342	G	A	0.1487	0.0308	1.482e-06	NA	NA	-0.024351	0.014026
RANTES	rs74472919	C	T	-0.3313	0.0605	3.969e-08	-0.017404	0.073398	-0.025386	0.032305
RANTES	rs75613039	C	T	-0.37	0.081	4.81e-06	-0.097836	0.054032	-0.04186	0.028296
RANTES	rs818452	C	T	-0.2381	0.0505	2.362e-06	0.058621	0.038189	0.017923	0.019137
SCF	rs113127926	C	A	-0.1982	0.042	2.27e-06	-0.032633	0.049206	-0.0016165	0.022717
SCF	rs11847575	G	A	0.1029	0.0226	4.597e-06	0.0012006	0.024539	-0.0051329	0.0132
SCF	rs13412535	G	A	0.1067	0.0213	6.039e-07	0.003341	0.022764	-0.0043753	0.012844
SCF	rs1557570	G	T	-0.1186	0.017	2.739e-12	-0.039602	0.018802	0.0059241	0.010458
SCF	rs1568119	C	T	0.5906	0.1129	1.24e-07	0.013111	0.045932	0.018326	0.029119
SCF	rs1942355	C	T	0.0716	0.0157	4.696e-06	NA	NA	9.6991e-05	0.011164
SCF	rs4841899	C	T	0.1004	0.0178	1.778e-08	-0.012362	0.022974	0.023562	0.011074
SCF	rs635634	C	T	0.1032	0.0191	6.743e-08	-0.10724	0.024089	-0.087433	0.012748
SCF	rs7037688	G	A	0.0802	0.0168	1.695e-06	-0.007867	0.021866	0.001292	0.011153
SCF	rs78666213	G	T	0.2744	0.0576	2.593e-06	-0.089999	0.069549	-0.026026	0.03535
SCF	rs80271436	G	A	0.237	0.0485	9.953e-07	-0.018421	0.043462	-0.059557	0.022571
SCGFb	rs112346514	C	T	0.3314	0.0711	2.373e-06	0.0082908	0.062782	-0.013	0.031149
SCGFb	rs116924815	C	T	-0.6079	0.0738	1.744e-16	0.083288	0.059332	0.056325	0.03254
SCGFb	rs12229292	G	T	-0.1402	0.0295	2.701e-06	-0.022804	0.023549	-0.0071927	0.011702
SCGFb	rs12480722	C	T	-0.1624	0.0355	4.722e-06	0.012843	0.032196	0.0061868	0.016242
SCGFb	rs143829871	C	T	0.1902	0.04	1.897e-06	NA	NA	-0.018003	0.023882
SCGFb	rs151194174	G	A	-0.4635	0.0942	1.129e-06	NA	NA	0.063189	0.038225
SCGFb	rs17876031	G	A	0.1514	0.0255	2.25e-09	0.051198	0.023427	0.0089752	0.011392
SCGFb	rs264162	G	A	-0.1097	0.0234	2.685e-06	-0.026001	0.017858	0.0023996	0.0098463
SCGFb	rs4656185	G	A	-0.205	0.0256	1.16e-15	-0.036851	0.019624	0.0097881	0.01085
SCGFb	rs4737732	G	A	0.1147	0.0252	4.676e-06	0.037215	0.02164	-0.0097084	0.011556
SCGFb	rs62112533	C	T	0.1667	0.0281	2.568e-09	0.0063624	0.023062	-0.0044234	0.011867
SCGFb	rs7762066	C	T	-0.1389	0.0299	3.495e-06	0.014903	0.023938	-0.0027454	0.011725
SCGFb	rs78217154	C	T	-0.3997	0.0864	3.773e-06	0.031331	0.080151	-0.0015715	0.039266
SDF1a	rs10474392	G	A	-0.0962	0.0178	1.238e-06	NA	NA	-0.01954	0.015118
SDF1a	rs12407262	G	A	-0.1179	0.0266	3.988e-06	-0.0057879	0.025218	-0.0030388	0.014022
SDF1a	rs13400104	G	A	0.0647	0.0189	4.526e-06	-0.013927	0.03141	-0.027032	0.01648
SDF1a	rs139840550	G	A	-0.1834	0.0549	3.788e-06	0.050058	0.058024	0.021633	0.030153
SDF1a	rs16872470	G	A	-0.5319	0.1025	2.81e-07	0.1244	0.057933	0.0033218	0.034661
SDF1a	rs4581824	G	T	0.0701	0.0173	3.05e-06	-0.0095347	0.022383	-0.0094722	0.011143
SDF1a	rs482700	G	A	0.0893	0.0203	1.569e-06	0.011402	0.024155	-0.0045956	0.011918
SDF1a	rs67689854	C	A	0.0681	0.0195	3.072e-06	0.013746	0.04039	-0.023835	0.017977
TNFa	rs10834997	G	A	0.1247	0.0258	1.329e-06	-0.012215	0.019862	-0.010626	0.010626
TNFa	rs111332265	G	A	0.3766	0.0754	6.63e-07	-0.030643	0.037512	-0.0063446	0.020312
TNFa	rs79105320	G	A	-0.5605	0.1179	3.592e-06	NA	NA	-0.01751	0.045557
TNFa	rs8121916	C	A	-0.1306	0.0278	2.723e-06	-0.00019985	0.020863	-0.022964	0.011298
TNFb	rs10925040	C	T	-0.1755	0.0373	2.666e-06	0.0068926	0.022027	0.0079227	0.010812
TNFb	rs116196280	G	T	-0.7179	0.1006	4.979e-13	NA	NA	-0.014721	0.036692
TNFb	rs753274	C	T	0.1736	0.0371	2.773e-06	-0.011479	0.022779	-0.0030379	0.011107
TNFb	rs76225863	G	A	-0.7742	0.123	1.082e-10	-0.075721	0.04215	0.012699	0.025129
TNFb	rs7629875	G	A	-0.3766	0.0774	1.373e-06	-0.061912	0.031666	-0.021799	0.017799
TNFb	rs78296352	G	T	-1.2215	0.1366	4.758e-21	-0.027473	0.052845	-0.0075338	0.028678
TRAIL	rs10164260	G	A	-0.1018	0.0211	1.507e-06	-0.018628	0.029006	-0.016489	0.015246
TRAIL	rs11081739	G	A	-0.1411	0.0202	3.336e-12	NA	NA	-0.010066	0.015216
TRAIL	rs112324482	G	A	-0.1039	0.0174	2.213e-09	0.015141	0.025394	0.014757	0.012182
TRAIL	rs11618126	G	A	-0.8908	0.1914	1.46e-06	NA	NA	-0.08067	0.053187
TRAIL	rs116467561	C	T	0.2099	0.035	1.807e-09	0.025363	0.043033	0.032393	0.02224
TRAIL	rs11657269	G	A	-0.1188	0.026	4.781e-06	-0.026223	0.023075	-0.020872	0.01353
TRAIL	rs11699445	G	T	-0.0746	0.0161	3.268e-06	-0.023168	0.022348	0.0096905	0.011018
TRAIL	rs117153803	G	T	-0.1736	0.0295	4.898e-09	-0.029947	0.064395	-0.037979	0.030972
TRAIL	rs117618570	G	T	0.5294	0.0423	5.624e-36	-0.014933	0.079732	0.012876	0.032672
TRAIL	rs117637258	C	T	-0.354	0.0345	1.708e-24	0.010209	0.055881	-0.0016166	0.025849
TRAIL	rs13115587	C	A	-0.1019	0.0218	3.097e-06	-0.03411	0.025993	-0.02397	0.015498
TRAIL	rs13185784	G	A	-0.0846	0.0183	3.898e-06	0.0094856	0.024834	-0.012225	0.011913
TRAIL	rs13278062	G	T	-0.0801	0.0157	3.57e-07	-0.04421	0.017778	-0.0033225	0.0099254
TRAIL	rs146783010	G	A	0.6016	0.135	4.832e-06	NA	NA	-0.048445	0.047184
TRAIL	rs193112415	C	T	1.0421	0.0623	2.146e-62	NA	NA	0.075991	0.040325
TRAIL	rs1943552	G	A	0.0816	0.0171	1.854e-06	-0.0019977	0.024294	0.0050999	0.011833
TRAIL	rs3136594	G	A	0.1361	0.0171	1.881e-15	-0.0077382	0.023414	-0.021018	0.011621
TRAIL	rs477251	C	T	-0.1497	0.0279	7.942e-08	0.0048521	0.024845	2.931e-05	0.01343
TRAIL	rs57396456	C	T	0.5626	0.0518	1.252e-27	0.0045259	0.043359	0.010341	0.026378
TRAIL	rs62093514	C	T	-1.0618	0.0552	6.859e-82	-0.049453	0.069547	-0.045431	0.034088
TRAIL	rs62095460	G	A	-0.3035	0.0295	9.99e-25	NA	NA	-0.0083001	0.028728
TRAIL	rs6506939	C	T	-0.0927	0.0169	4.167e-08	-0.0090207	0.024918	-0.0070341	0.011684
TRAIL	rs680321	C	T	-0.1117	0.0158	1.571e-12	0.016306	0.018541	0.019543	0.0099311
TRAIL	rs6878823	C	T	0.0879	0.0189	3.481e-06	-0.014449	0.022013	0.0066571	0.011761
TRAIL	rs7229599	C	T	-0.1431	0.027	1.143e-07	0.020395	0.028566	-0.0077033	0.015132
TRAIL	rs73039026	C	A	0.2999	0.0635	2.024e-06	0.11149	0.068885	0.040024	0.035717
TRAIL	rs747324	C	T	0.0855	0.0178	1.607e-06	0.0073635	0.021367	-0.0043212	0.010951
TRAIL	rs75544965	G	A	-0.1366	0.0281	1.144e-06	-0.019469	0.030229	-0.015886	0.015994
TRAIL	rs75928541	G	A	-0.275	0.0593	4.24e-06	NA	NA	-0.026193	0.04185
TRAIL	rs76100852	C	T	-0.4336	0.0369	7.723e-32	-0.026519	0.039704	0.0099956	0.021327
TRAIL	rs79287178	G	A	0.4317	0.0421	9.117e-25	NA	NA	-0.087573	0.034401
TRAIL	rs9952273	C	T	-0.864	0.0499	3.856e-69	0.013996	0.066162	-0.021279	0.030683
VEGF	rs10153304	G	A	-0.1547	0.0325	1.943e-06	-0.068388	0.038869	-0.030969	0.018308
VEGF	rs10738760	G	A	-0.1181	0.0169	3.15e-12	-0.027391	0.017708	-0.011484	0.0097582
VEGF	rs10934631	C	T	0.1151	0.0245	2.469e-06	0.016756	0.025427	-0.013125	0.012851
VEGF	rs1128930	C	A	0.0975	0.0177	3.878e-08	-0.025719	0.021023	0.0018495	0.010721
VEGF	rs12199215	C	T	-0.1517	0.0206	3.23e-13	0.003879	0.023728	0.0073744	0.011737
VEGF	rs13209117	G	A	-0.1302	0.0201	5.282e-11	-0.011441	0.02356	0.0042578	0.011828
VEGF	rs1539508	G	A	-0.1311	0.0182	1.446e-12	-0.020641	0.023213	0.014493	0.010824
VEGF	rs3025007	C	T	-0.1022	0.0184	3.391e-08	0.030755	0.021186	-0.0025104	0.010325
VEGF	rs3025020	C	T	0.1254	0.0254	8.007e-07	-0.0086801	0.027536	-0.0053332	0.012869
VEGF	rs34881325	C	T	0.1082	0.0189	1.044e-08	NA	NA	0.00031184	0.013528
VEGF	rs4082730	G	A	-0.2522	0.0534	2.638e-06	-0.042266	0.045749	-0.032385	0.026062
VEGF	rs56071907	C	T	-0.1255	0.0271	3.924e-06	0.01612	0.034522	-0.01011	0.016925
VEGF	rs60987108	G	A	-0.1852	0.0392	2.949e-06	-0.064029	0.042475	-0.048646	0.022053
VEGF	rs6920532	C	T	-0.1803	0.0267	8.676e-12	-0.019733	0.033144	0.0024406	0.017527
VEGF	rs6921438	G	A	0.49	0.0175	2.09e-171	0.016695	0.022544	0.018003	0.010906
VEGF	rs7073753	C	T	-0.1182	0.0174	1.058e-11	0.029442	0.018741	-0.0034767	0.010323
VEGF	rs716607	C	T	-0.1802	0.0186	2.765e-22	-0.0036489	0.022067	-0.0098733	0.010838
VEGF	rs73418461	G	A	0.2492	0.0521	1.675e-06	0.023661	0.035131	0.047903	0.019759
VEGF	rs75967707	C	T	-0.1792	0.0391	2.118e-06	-0.035413	0.051068	0.033351	0.024472
VEGF	rs7757246	C	T	-0.1754	0.0309	2.703e-08	0.012839	0.023853	-0.016443	0.014331
VEGF	rs7763358	C	T	-0.2055	0.0294	1.578e-12	-0.023961	0.038906	0.0077242	0.020714
VEGF	rs7767854	C	T	0.1736	0.024	7.997e-13	-0.024465	0.026774	0.009831	0.01519
VEGF	rs8045833	G	A	-0.108	0.0211	2.828e-07	0.0032246	0.023417	0.0051828	0.0116
VEGF	rs9472141	C	T	-0.0819	0.0175	2.932e-06	0.018134	0.020656	0.012847	0.010716
VEGF	rs9472183	G	A	0.1282	0.017	5.186e-14	-0.006779	0.021188	-0.0053331	0.010512

## Sheet: Table S14
Table S14 Summary statistics of COVID-19 on cytokines (leave out 23 and me).
exposure	outcome	SNP	effect_allele.exposure	other_allele.exposure	beta for exposure	se for exposure	pval for exposure	beta for outcome	se for outcome	pval for alcohol	pval for smoking	pval for walking
covid	CTACK	rs10774671	A	G	0.060195	0.0089849	2.09e-11	0.0167	0.0266	0.933553	0.834266	0.67224
covid	CTACK	rs11923452	C	T	-0.05678	0.0090576	3.638e-10	-0.0422	0.0245	0.782981	0.300014	0.285787
covid	CTACK	rs141045534	C	T	0.25186	0.041563	1.364e-09	0.2762	0.178	0.838429	0.194057	0.794478
covid	CTACK	rs17860169	G	A	0.051437	0.0089826	1.027e-08	0.0064	0.0243	0.475711	0.45231	0.573512
covid	CTACK	rs2109069	A	G	0.054424	0.0097955	2.759e-08	-0.0639	0.0249	0.505575	0.192802	0.0328323
covid	CTACK	rs2271616	T	G	0.14213	0.014149	9.631e-24	-0.0186	0.056	0.564583	0.0128235	0.393852
covid	CTACK	rs35508621	C	T	0.15374	0.015504	3.534e-23	-0.0442	0.0431	0.0501453	0.747583	0.57062
covid	CTACK	rs612169	A	G	-0.09055	0.0090561	1.543e-23	-0.024	0.0238	0.79955	0.438737	0.696205
covid	bNGF	rs10774671	A	G	0.060195	0.0089849	2.09e-11	-0.053	0.027	0.933553	0.834266	0.67224
covid	bNGF	rs11923452	C	T	-0.05678	0.0090576	3.638e-10	0.0151	0.0249	0.782981	0.300014	0.285787
covid	bNGF	rs141045534	C	T	0.25186	0.041563	1.364e-09	-0.1125	0.178	0.838429	0.194057	0.794478
covid	bNGF	rs17860169	G	A	0.051437	0.0089826	1.027e-08	-0.0077	0.0246	0.475711	0.45231	0.573512
covid	bNGF	rs2109069	A	G	0.054424	0.0097955	2.759e-08	-0.0263	0.0252	0.505575	0.192802	0.0328323
covid	bNGF	rs2271616	T	G	0.14213	0.014149	9.631e-24	0.0427	0.0575	0.564583	0.0128235	0.393852
covid	bNGF	rs35508621	C	T	0.15374	0.015504	3.534e-23	0.0092	0.0437	0.0501453	0.747583	0.57062
covid	bNGF	rs612169	A	G	-0.09055	0.0090561	1.543e-23	-0.0575	0.0241	0.79955	0.438737	0.696205
covid	Eotaxin	rs10774671	A	G	0.060195	0.0089849	2.09e-11	0.0033	0.0178	0.933553	0.834266	0.67224
covid	Eotaxin	rs11923452	C	T	-0.05678	0.0090576	3.638e-10	0.0061	0.0163	0.782981	0.300014	0.285787
covid	Eotaxin	rs141045534	C	T	0.25186	0.041563	1.364e-09	-0.1986	0.1131	0.838429	0.194057	0.794478
covid	Eotaxin	rs17860169	G	A	0.051437	0.0089826	1.027e-08	-0.0159	0.0163	0.475711	0.45231	0.573512
covid	Eotaxin	rs2109069	A	G	0.054424	0.0097955	2.759e-08	-0.0046	0.0166	0.505575	0.192802	0.0328323
covid	Eotaxin	rs2271616	T	G	0.14213	0.014149	9.631e-24	-0.0052	0.037	0.564583	0.0128235	0.393852
covid	Eotaxin	rs35508621	C	T	0.15374	0.015504	3.534e-23	-0.0238	0.0284	0.0501453	0.747583	0.57062
covid	Eotaxin	rs612169	A	G	-0.09055	0.0090561	1.543e-23	-0.005	0.0158	0.79955	0.438737	0.696205
covid	FGFBasic	rs10774671	A	G	0.060195	0.0089849	2.09e-11	-0.0127	0.0185	0.933553	0.834266	0.67224
covid	FGFBasic	rs11923452	C	T	-0.05678	0.0090576	3.638e-10	0.0283	0.0169	0.782981	0.300014	0.285787
covid	FGFBasic	rs141045534	C	T	0.25186	0.041563	1.364e-09	-0.0531	0.1178	0.838429	0.194057	0.794478
covid	FGFBasic	rs17860169	G	A	0.051437	0.0089826	1.027e-08	0.0092	0.0169	0.475711	0.45231	0.573512
covid	FGFBasic	rs2109069	A	G	0.054424	0.0097955	2.759e-08	-0.0151	0.0172	0.505575	0.192802	0.0328323
covid	FGFBasic	rs2271616	T	G	0.14213	0.014149	9.631e-24	-0.0314	0.038	0.564583	0.0128235	0.393852
covid	FGFBasic	rs35508621	C	T	0.15374	0.015504	3.534e-23	-0.0324	0.0296	0.0501453	0.747583	0.57062
covid	FGFBasic	rs612169	A	G	-0.09055	0.0090561	1.543e-23	-0.0092	0.0164	0.79955	0.438737	0.696205
covid	GCSF	rs10774671	A	G	0.060195	0.0089849	2.09e-11	-0.009	0.018	0.933553	0.834266	0.67224
covid	GCSF	rs11923452	C	T	-0.05678	0.0090576	3.638e-10	0.0274	0.0165	0.782981	0.300014	0.285787
covid	GCSF	rs141045534	C	T	0.25186	0.041563	1.364e-09	-0.1098	0.1153	0.838429	0.194057	0.794478
covid	GCSF	rs17860169	G	A	0.051437	0.0089826	1.027e-08	0.0099	0.0165	0.475711	0.45231	0.573512
covid	GCSF	rs2109069	A	G	0.054424	0.0097955	2.759e-08	-0.0006	0.0168	0.505575	0.192802	0.0328323
covid	GCSF	rs2271616	T	G	0.14213	0.014149	9.631e-24	-0.0663	0.0371	0.564583	0.0128235	0.393852
covid	GCSF	rs35508621	C	T	0.15374	0.015504	3.534e-23	-0.0527	0.0288	0.0501453	0.747583	0.57062
covid	GCSF	rs612169	A	G	-0.09055	0.0090561	1.543e-23	0.0004	0.016	0.79955	0.438737	0.696205
covid	GROa	rs10774671	A	G	0.060195	0.0089849	2.09e-11	-0.0544	0.027	0.933553	0.834266	0.67224
covid	GROa	rs11923452	C	T	-0.05678	0.0090576	3.638e-10	0.0025	0.0248	0.782981	0.300014	0.285787
covid	GROa	rs141045534	C	T	0.25186	0.041563	1.364e-09	-0.1093	0.1883	0.838429	0.194057	0.794478
covid	GROa	rs17860169	G	A	0.051437	0.0089826	1.027e-08	0.0272	0.0247	0.475711	0.45231	0.573512
covid	GROa	rs2109069	A	G	0.054424	0.0097955	2.759e-08	-0.0197	0.0253	0.505575	0.192802	0.0328323
covid	GROa	rs2271616	T	G	0.14213	0.014149	9.631e-24	0.0229	0.0566	0.564583	0.0128235	0.393852
covid	GROa	rs35508621	C	T	0.15374	0.015504	3.534e-23	-0.0241	0.0441	0.0501453	0.747583	0.57062
covid	GROa	rs612169	A	G	-0.09055	0.0090561	1.543e-23	0.038	0.0242	0.79955	0.438737	0.696205
covid	HGF	rs10774671	A	G	0.060195	0.0089849	2.09e-11	-0.0217	0.0176	0.933553	0.834266	0.67224
covid	HGF	rs11923452	C	T	-0.05678	0.0090576	3.638e-10	0.0204	0.0162	0.782981	0.300014	0.285787
covid	HGF	rs141045534	C	T	0.25186	0.041563	1.364e-09	-0.0243	0.1138	0.838429	0.194057	0.794478
covid	HGF	rs17860169	G	A	0.051437	0.0089826	1.027e-08	-0.0254	0.0161	0.475711	0.45231	0.573512
covid	HGF	rs2109069	A	G	0.054424	0.0097955	2.759e-08	-0.0053	0.0165	0.505575	0.192802	0.0328323
covid	HGF	rs2271616	T	G	0.14213	0.014149	9.631e-24	-0.0002	0.0366	0.564583	0.0128235	0.393852
covid	HGF	rs35508621	C	T	0.15374	0.015504	3.534e-23	-0.0041	0.0282	0.0501453	0.747583	0.57062
covid	HGF	rs612169	A	G	-0.09055	0.0090561	1.543e-23	0.0257	0.0157	0.79955	0.438737	0.696205
covid	IFNg	rs10774671	A	G	0.060195	0.0089849	2.09e-11	-0.0234	0.0183	0.933553	0.834266	0.67224
covid	IFNg	rs11923452	C	T	-0.05678	0.0090576	3.638e-10	0.0458	0.0168	0.782981	0.300014	0.285787
covid	IFNg	rs141045534	C	T	0.25186	0.041563	1.364e-09	-0.0003	0.1147	0.838429	0.194057	0.794478
covid	IFNg	rs17860169	G	A	0.051437	0.0089826	1.027e-08	0.0111	0.0168	0.475711	0.45231	0.573512
covid	IFNg	rs2109069	A	G	0.054424	0.0097955	2.759e-08	0.0055	0.0171	0.505575	0.192802	0.0328323
covid	IFNg	rs2271616	T	G	0.14213	0.014149	9.631e-24	-0.0152	0.0378	0.564583	0.0128235	0.393852
covid	IFNg	rs35508621	C	T	0.15374	0.015504	3.534e-23	-0.0216	0.0293	0.0501453	0.747583	0.57062
covid	IFNg	rs612169	A	G	-0.09055	0.0090561	1.543e-23	-0.0272	0.0163	0.79955	0.438737	0.696205
covid	IL10	rs10774671	A	G	0.060195	0.0089849	2.09e-11	-0.0084	0.0183	0.933553	0.834266	0.67224
covid	IL10	rs11923452	C	T	-0.05678	0.0090576	3.638e-10	0.0285	0.0168	0.782981	0.300014	0.285787
covid	IL10	rs141045534	C	T	0.25186	0.041563	1.364e-09	0.117	0.1187	0.838429	0.194057	0.794478
covid	IL10	rs17860169	G	A	0.051437	0.0089826	1.027e-08	-0.0074	0.0167	0.475711	0.45231	0.573512
covid	IL10	rs2109069	A	G	0.054424	0.0097955	2.759e-08	-0.0333	0.0171	0.505575	0.192802	0.0328323
covid	IL10	rs2271616	T	G	0.14213	0.014149	9.631e-24	0.0006	0.0377	0.564583	0.0128235	0.393852
covid	IL10	rs35508621	C	T	0.15374	0.015504	3.534e-23	-0.0049	0.0294	0.0501453	0.747583	0.57062
covid	IL10	rs612169	A	G	-0.09055	0.0090561	1.543e-23	-0.0103	0.0163	0.79955	0.438737	0.696205
covid	IP10	rs10774671	A	G	0.060195	0.0089849	2.09e-11	-0.0575	0.0264	0.933553	0.834266	0.67224
covid	IP10	rs11923452	C	T	-0.05678	0.0090576	3.638e-10	0.0237	0.0243	0.782981	0.300014	0.285787
covid	IP10	rs141045534	C	T	0.25186	0.041563	1.364e-09	0.2344	0.1794	0.838429	0.194057	0.794478
covid	IP10	rs17860169	G	A	0.051437	0.0089826	1.027e-08	-0.0069	0.0241	0.475711	0.45231	0.573512
covid	IP10	rs2109069	A	G	0.054424	0.0097955	2.759e-08	0.0266	0.0247	0.505575	0.192802	0.0328323
covid	IP10	rs2271616	T	G	0.14213	0.014149	9.631e-24	0.0462	0.0554	0.564583	0.0128235	0.393852
covid	IP10	rs35508621	C	T	0.15374	0.015504	3.534e-23	0.0794	0.043	0.0501453	0.747583	0.57062
covid	IP10	rs612169	A	G	-0.09055	0.0090561	1.543e-23	-0.0066	0.0236	0.79955	0.438737	0.696205
covid	IL12p70	rs10774671	A	G	0.060195	0.0089849	2.09e-11	-0.002	0.0177	0.933553	0.834266	0.67224
covid	IL12p70	rs11923452	C	T	-0.05678	0.0090576	3.638e-10	0.0271	0.0162	0.782981	0.300014	0.285787
covid	IL12p70	rs141045534	C	T	0.25186	0.041563	1.364e-09	0.0888	0.1141	0.838429	0.194057	0.794478
covid	IL12p70	rs17860169	G	A	0.051437	0.0089826	1.027e-08	-0.0019	0.0162	0.475711	0.45231	0.573512
covid	IL12p70	rs2109069	A	G	0.054424	0.0097955	2.759e-08	-0.0233	0.0165	0.505575	0.192802	0.0328323
covid	IL12p70	rs2271616	T	G	0.14213	0.014149	9.631e-24	-0.0241	0.0366	0.564583	0.0128235	0.393852
covid	IL12p70	rs35508621	C	T	0.15374	0.015504	3.534e-23	-0.0395	0.0283	0.0501453	0.747583	0.57062
covid	IL12p70	rs612169	A	G	-0.09055	0.0090561	1.543e-23	-0.0103	0.0157	0.79955	0.438737	0.696205
covid	IL13	rs10774671	A	G	0.060195	0.0089849	2.09e-11	-0.0188	0.0269	0.933553	0.834266	0.67224
covid	IL13	rs11923452	C	T	-0.05678	0.0090576	3.638e-10	-0.0114	0.0247	0.782981	0.300014	0.285787
covid	IL13	rs141045534	C	T	0.25186	0.041563	1.364e-09	-0.1093	0.1819	0.838429	0.194057	0.794478
covid	IL13	rs17860169	G	A	0.051437	0.0089826	1.027e-08	-0.0231	0.0246	0.475711	0.45231	0.573512
covid	IL13	rs2109069	A	G	0.054424	0.0097955	2.759e-08	-0.0334	0.0251	0.505575	0.192802	0.0328323
covid	IL13	rs2271616	T	G	0.14213	0.014149	9.631e-24	0.0111	0.0567	0.564583	0.0128235	0.393852
covid	IL13	rs35508621	C	T	0.15374	0.015504	3.534e-23	-0.0047	0.0436	0.0501453	0.747583	0.57062
covid	IL13	rs612169	A	G	-0.09055	0.0090561	1.543e-23	-0.0358	0.024	0.79955	0.438737	0.696205
covid	IL16	rs10774671	A	G	0.060195	0.0089849	2.09e-11	-0.0079	0.027	0.933553	0.834266	0.67224
covid	IL16	rs11923452	C	T	-0.05678	0.0090576	3.638e-10	0.0488	0.0251	0.782981	0.300014	0.285787
covid	IL16	rs141045534	C	T	0.25186	0.041563	1.364e-09	-0.134	0.1801	0.838429	0.194057	0.794478
covid	IL16	rs17860169	G	A	0.051437	0.0089826	1.027e-08	-0.0004	0.0247	0.475711	0.45231	0.573512
covid	IL16	rs2109069	A	G	0.054424	0.0097955	2.759e-08	0.0249	0.0253	0.505575	0.192802	0.0328323
covid	IL16	rs2271616	T	G	0.14213	0.014149	9.631e-24	0.0402	0.0577	0.564583	0.0128235	0.393852
covid	IL16	rs35508621	C	T	0.15374	0.015504	3.534e-23	0.0484	0.0442	0.0501453	0.747583	0.57062
covid	IL16	rs612169	A	G	-0.09055	0.0090561	1.543e-23	0.0057	0.0242	0.79955	0.438737	0.696205
covid	IL17	rs10774671	A	G	0.060195	0.0089849	2.09e-11	-0.0141	0.0183	0.933553	0.834266	0.67224
covid	IL17	rs11923452	C	T	-0.05678	0.0090576	3.638e-10	0.0303	0.0167	0.782981	0.300014	0.285787
covid	IL17	rs141045534	C	T	0.25186	0.041563	1.364e-09	-0.1751	0.1154	0.838429	0.194057	0.794478
covid	IL17	rs17860169	G	A	0.051437	0.0089826	1.027e-08	-0.0004	0.0167	0.475711	0.45231	0.573512
covid	IL17	rs2109069	A	G	0.054424	0.0097955	2.759e-08	-0.0081	0.017	0.505575	0.192802	0.0328323
covid	IL17	rs2271616	T	G	0.14213	0.014149	9.631e-24	-0.0166	0.0378	0.564583	0.0128235	0.393852
covid	IL17	rs35508621	C	T	0.15374	0.015504	3.534e-23	-0.0329	0.0292	0.0501453	0.747583	0.57062
covid	IL17	rs612169	A	G	-0.09055	0.0090561	1.543e-23	-0.003	0.0162	0.79955	0.438737	0.696205
covid	IL18	rs10774671	A	G	0.060195	0.0089849	2.09e-11	0.0076	0.0266	0.933553	0.834266	0.67224
covid	IL18	rs11923452	C	T	-0.05678	0.0090576	3.638e-10	0.0091	0.0245	0.782981	0.300014	0.285787
covid	IL18	rs141045534	C	T	0.25186	0.041563	1.364e-09	0.0131	0.1754	0.838429	0.194057	0.794478
covid	IL18	rs17860169	G	A	0.051437	0.0089826	1.027e-08	-0.0105	0.0243	0.475711	0.45231	0.573512
covid	IL18	rs2109069	A	G	0.054424	0.0097955	2.759e-08	0.0163	0.0248	0.505575	0.192802	0.0328323
covid	IL18	rs2271616	T	G	0.14213	0.014149	9.631e-24	0.0095	0.0553	0.564583	0.0128235	0.393852
covid	IL18	rs35508621	C	T	0.15374	0.015504	3.534e-23	-0.1006	0.0433	0.0501453	0.747583	0.57062
covid	IL18	rs612169	A	G	-0.09055	0.0090561	1.543e-23	0.0007	0.0237	0.79955	0.438737	0.696205
covid	IL1b	rs10774671	A	G	0.060195	0.0089849	2.09e-11	-0.0359	0.0211	0.933553	0.834266	0.67224
covid	IL1b	rs11923452	C	T	-0.05678	0.0090576	3.638e-10	-0.002	0.0194	0.782981	0.300014	0.285787
covid	IL1b	rs141045534	C	T	0.25186	0.041563	1.364e-09	-0.0902	0.16	0.838429	0.194057	0.794478
covid	IL1b	rs17860169	G	A	0.051437	0.0089826	1.027e-08	-0.0179	0.0192	0.475711	0.45231	0.573512
covid	IL1b	rs2109069	A	G	0.054424	0.0097955	2.759e-08	-0.0163	0.0197	0.505575	0.192802	0.0328323
covid	IL1b	rs2271616	T	G	0.14213	0.014149	9.631e-24	-0.0114	0.0469	0.564583	0.0128235	0.393852
covid	IL1b	rs35508621	C	T	0.15374	0.015504	3.534e-23	-0.0043	0.0343	0.0501453	0.747583	0.57062
covid	IL1b	rs612169	A	G	-0.09055	0.0090561	1.543e-23	0.0112	0.0189	0.79955	0.438737	0.696205
covid	IL1ra	rs10774671	A	G	0.060195	0.0089849	2.09e-11	-0.0362	0.0266	0.933553	0.834266	0.67224
covid	IL1ra	rs11923452	C	T	-0.05678	0.0090576	3.638e-10	0.0091	0.0245	0.782981	0.300014	0.285787
covid	IL1ra	rs141045534	C	T	0.25186	0.041563	1.364e-09	-0.1173	0.1789	0.838429	0.194057	0.794478
covid	IL1ra	rs17860169	G	A	0.051437	0.0089826	1.027e-08	0.0168	0.0242	0.475711	0.45231	0.573512
covid	IL1ra	rs2109069	A	G	0.054424	0.0097955	2.759e-08	-0.0088	0.0249	0.505575	0.192802	0.0328323
covid	IL1ra	rs2271616	T	G	0.14213	0.014149	9.631e-24	0.1035	0.0567	0.564583	0.0128235	0.393852
covid	IL1ra	rs35508621	C	T	0.15374	0.015504	3.534e-23	0.0233	0.0434	0.0501453	0.747583	0.57062
covid	IL1ra	rs612169	A	G	-0.09055	0.0090561	1.543e-23	-0.0434	0.0237	0.79955	0.438737	0.696205
covid	IL2	rs10774671	A	G	0.060195	0.0089849	2.09e-11	-0.0093	0.0271	0.933553	0.834266	0.67224
covid	IL2	rs11923452	C	T	-0.05678	0.0090576	3.638e-10	-0.005	0.025	0.782981	0.300014	0.285787
covid	IL2	rs141045534	C	T	0.25186	0.041563	1.364e-09	-0.1653	0.1816	0.838429	0.194057	0.794478
covid	IL2	rs17860169	G	A	0.051437	0.0089826	1.027e-08	0.02	0.0248	0.475711	0.45231	0.573512
covid	IL2	rs2109069	A	G	0.054424	0.0097955	2.759e-08	-0.0335	0.0254	0.505575	0.192802	0.0328323
covid	IL2	rs35508621	C	T	0.15374	0.015504	3.534e-23	0.0024	0.0445	0.0501453	0.747583	0.57062
covid	IL2	rs612169	A	G	-0.09055	0.0090561	1.543e-23	-0.0522	0.0242	0.79955	0.438737	0.696205
covid	IL2ra	rs10774671	A	G	0.060195	0.0089849	2.09e-11	-0.033	0.0264	0.933553	0.834266	0.67224
covid	IL2ra	rs11923452	C	T	-0.05678	0.0090576	3.638e-10	-0.0258	0.0244	0.782981	0.300014	0.285787
covid	IL2ra	rs141045534	C	T	0.25186	0.041563	1.364e-09	-0.3109	0.179	0.838429	0.194057	0.794478
covid	IL2ra	rs17860169	G	A	0.051437	0.0089826	1.027e-08	-0.0107	0.0241	0.475711	0.45231	0.573512
covid	IL2ra	rs2109069	A	G	0.054424	0.0097955	2.759e-08	0.0087	0.0247	0.505575	0.192802	0.0328323
covid	IL2ra	rs2271616	T	G	0.14213	0.014149	9.631e-24	-0.0381	0.056	0.564583	0.0128235	0.393852
covid	IL2ra	rs35508621	C	T	0.15374	0.015504	3.534e-23	-0.0838	0.043	0.0501453	0.747583	0.57062
covid	IL2ra	rs612169	A	G	-0.09055	0.0090561	1.543e-23	0.0228	0.0236	0.79955	0.438737	0.696205
covid	IL4	rs10774671	A	G	0.060195	0.0089849	2.09e-11	-0.0104	0.0178	0.933553	0.834266	0.67224
covid	IL4	rs11923452	C	T	-0.05678	0.0090576	3.638e-10	0.0211	0.0163	0.782981	0.300014	0.285787
covid	IL4	rs141045534	C	T	0.25186	0.041563	1.364e-09	-0.0234	0.1142	0.838429	0.194057	0.794478
covid	IL4	rs17860169	G	A	0.051437	0.0089826	1.027e-08	-0.0035	0.0164	0.475711	0.45231	0.573512
covid	IL4	rs2109069	A	G	0.054424	0.0097955	2.759e-08	-0.018	0.0166	0.505575	0.192802	0.0328323
covid	IL4	rs2271616	T	G	0.14213	0.014149	9.631e-24	0.0275	0.037	0.564583	0.0128235	0.393852
covid	IL4	rs35508621	C	T	0.15374	0.015504	3.534e-23	-0.0572	0.0285	0.0501453	0.747583	0.57062
covid	IL4	rs612169	A	G	-0.09055	0.0090561	1.543e-23	-0.0356	0.0159	0.79955	0.438737	0.696205
covid	IL5	rs10774671	A	G	0.060195	0.0089849	2.09e-11	-0.0594	0.0277	0.933553	0.834266	0.67224
covid	IL5	rs11923452	C	T	-0.05678	0.0090576	3.638e-10	-0.0042	0.0253	0.782981	0.300014	0.285787
covid	IL5	rs141045534	C	T	0.25186	0.041563	1.364e-09	-0.2876	0.1832	0.838429	0.194057	0.794478
covid	IL5	rs17860169	G	A	0.051437	0.0089826	1.027e-08	0.0024	0.0252	0.475711	0.45231	0.573512
covid	IL5	rs2109069	A	G	0.054424	0.0097955	2.759e-08	-0.0232	0.0258	0.505575	0.192802	0.0328323
covid	IL5	rs2271616	T	G	0.14213	0.014149	9.631e-24	-0.0544	0.0573	0.564583	0.0128235	0.393852
covid	IL5	rs35508621	C	T	0.15374	0.015504	3.534e-23	0.0204	0.0449	0.0501453	0.747583	0.57062
covid	IL5	rs612169	A	G	-0.09055	0.0090561	1.543e-23	-0.0269	0.0247	0.79955	0.438737	0.696205
covid	IL6	rs10774671	A	G	0.060195	0.0089849	2.09e-11	-0.011	0.0178	0.933553	0.834266	0.67224
covid	IL6	rs11923452	C	T	-0.05678	0.0090576	3.638e-10	0.0322	0.0163	0.782981	0.300014	0.285787
covid	IL6	rs141045534	C	T	0.25186	0.041563	1.364e-09	-0.0329	0.1133	0.838429	0.194057	0.794478
covid	IL6	rs17860169	G	A	0.051437	0.0089826	1.027e-08	-0.0071	0.0163	0.475711	0.45231	0.573512
covid	IL6	rs2109069	A	G	0.054424	0.0097955	2.759e-08	-0.0115	0.0165	0.505575	0.192802	0.0328323
covid	IL6	rs2271616	T	G	0.14213	0.014149	9.631e-24	0.0581	0.037	0.564583	0.0128235	0.393852
covid	IL6	rs35508621	C	T	0.15374	0.015504	3.534e-23	-0.0178	0.0284	0.0501453	0.747583	0.57062
covid	IL6	rs612169	A	G	-0.09055	0.0090561	1.543e-23	-0.0313	0.0158	0.79955	0.438737	0.696205
covid	IL7	rs10774671	A	G	0.060195	0.0089849	2.09e-11	-0.0175	0.0273	0.933553	0.834266	0.67224
covid	IL7	rs11923452	C	T	-0.05678	0.0090576	3.638e-10	0.0122	0.0252	0.782981	0.300014	0.285787
covid	IL7	rs141045534	C	T	0.25186	0.041563	1.364e-09	-0.0448	0.1867	0.838429	0.194057	0.794478
covid	IL7	rs17860169	G	A	0.051437	0.0089826	1.027e-08	0.0044	0.0251	0.475711	0.45231	0.573512
covid	IL7	rs2109069	A	G	0.054424	0.0097955	2.759e-08	-0.0269	0.0256	0.505575	0.192802	0.0328323
covid	IL7	rs2271616	T	G	0.14213	0.014149	9.631e-24	-0.0108	0.0577	0.564583	0.0128235	0.393852
covid	IL7	rs35508621	C	T	0.15374	0.015504	3.534e-23	-0.0367	0.0445	0.0501453	0.747583	0.57062
covid	IL7	rs612169	A	G	-0.09055	0.0090561	1.543e-23	-0.0199	0.0245	0.79955	0.438737	0.696205
covid	IL8	rs10774671	A	G	0.060195	0.0089849	2.09e-11	-0.0249	0.0269	0.933553	0.834266	0.67224
covid	IL8	rs11923452	C	T	-0.05678	0.0090576	3.638e-10	-0.0056	0.0248	0.782981	0.300014	0.285787
covid	IL8	rs141045534	C	T	0.25186	0.041563	1.364e-09	-0.1746	0.1823	0.838429	0.194057	0.794478
covid	IL8	rs17860169	G	A	0.051437	0.0089826	1.027e-08	-0.0121	0.0247	0.475711	0.45231	0.573512
covid	IL8	rs2109069	A	G	0.054424	0.0097955	2.759e-08	-0.0108	0.0252	0.505575	0.192802	0.0328323
covid	IL8	rs2271616	T	G	0.14213	0.014149	9.631e-24	0.0253	0.0564	0.564583	0.0128235	0.393852
covid	IL8	rs35508621	C	T	0.15374	0.015504	3.534e-23	-0.0139	0.0437	0.0501453	0.747583	0.57062
covid	IL8	rs612169	A	G	-0.09055	0.0090561	1.543e-23	-0.0022	0.0241	0.79955	0.438737	0.696205
covid	IL9	rs10774671	A	G	0.060195	0.0089849	2.09e-11	-0.0332	0.0266	0.933553	0.834266	0.67224
covid	IL9	rs11923452	C	T	-0.05678	0.0090576	3.638e-10	-0.0086	0.0245	0.782981	0.300014	0.285787
covid	IL9	rs141045534	C	T	0.25186	0.041563	1.364e-09	-0.2843	0.1783	0.838429	0.194057	0.794478
covid	IL9	rs17860169	G	A	0.051437	0.0089826	1.027e-08	0.0291	0.0243	0.475711	0.45231	0.573512
covid	IL9	rs2109069	A	G	0.054424	0.0097955	2.759e-08	0.0131	0.0249	0.505575	0.192802	0.0328323
covid	IL9	rs2271616	T	G	0.14213	0.014149	9.631e-24	0.08	0.0563	0.564583	0.0128235	0.393852
covid	IL9	rs35508621	C	T	0.15374	0.015504	3.534e-23	-0.0354	0.0434	0.0501453	0.747583	0.57062
covid	IL9	rs612169	A	G	-0.09055	0.0090561	1.543e-23	-0.0173	0.0237	0.79955	0.438737	0.696205
covid	MCP1	rs10774671	A	G	0.060195	0.0089849	2.09e-11	-0.0123	0.0177	0.933553	0.834266	0.67224
covid	MCP1	rs11923452	C	T	-0.05678	0.0090576	3.638e-10	0.0056	0.0162	0.782981	0.300014	0.285787
covid	MCP1	rs141045534	C	T	0.25186	0.041563	1.364e-09	-0.3122	0.1128	0.838429	0.194057	0.794478
covid	MCP1	rs17860169	G	A	0.051437	0.0089826	1.027e-08	-0.011	0.0162	0.475711	0.45231	0.573512
covid	MCP1	rs2109069	A	G	0.054424	0.0097955	2.759e-08	-0.0037	0.0165	0.505575	0.192802	0.0328323
covid	MCP1	rs35508621	C	T	0.15374	0.015504	3.534e-23	0.1046	0.0283	0.0501453	0.747583	0.57062
covid	MCP1	rs612169	A	G	-0.09055	0.0090561	1.543e-23	-0.0197	0.0157	0.79955	0.438737	0.696205
covid	MCP3	rs10774671	A	G	0.060195	0.0089849	2.09e-11	0.0022	0.0497	0.933553	0.834266	0.67224
covid	MCP3	rs11923452	C	T	-0.05678	0.0090576	3.638e-10	-0.006	0.0449	0.782981	0.300014	0.285787
covid	MCP3	rs17860169	G	A	0.051437	0.0089826	1.027e-08	-0.0171	0.0444	0.475711	0.45231	0.573512
covid	MCP3	rs2109069	A	G	0.054424	0.0097955	2.759e-08	0.0417	0.0459	0.505575	0.192802	0.0328323
covid	MCP3	rs2271616	T	G	0.14213	0.014149	9.631e-24	0.1766	0.0971	0.564583	0.0128235	0.393852
covid	MCP3	rs35508621	C	T	0.15374	0.015504	3.534e-23	0.1485	0.0793	0.0501453	0.747583	0.57062
covid	MCP3	rs612169	A	G	-0.09055	0.0090561	1.543e-23	-0.0479	0.0431	0.79955	0.438737	0.696205
covid	MCSF	rs10774671	A	G	0.060195	0.0089849	2.09e-11	-0.0333	0.0323	0.933553	0.834266	0.67224
covid	MCSF	rs11923452	C	T	-0.05678	0.0090576	3.638e-10	0.0014	0.0296	0.782981	0.300014	0.285787
covid	MCSF	rs17860169	G	A	0.051437	0.0089826	1.027e-08	-0.0479	0.0291	0.475711	0.45231	0.573512
covid	MCSF	rs2109069	A	G	0.054424	0.0097955	2.759e-08	-0.0139	0.0302	0.505575	0.192802	0.0328323
covid	MCSF	rs35508621	C	T	0.15374	0.015504	3.534e-23	-0.0368	0.0524	0.0501453	0.747583	0.57062
covid	MCSF	rs612169	A	G	-0.09055	0.0090561	1.543e-23	0.0339	0.0289	0.79955	0.438737	0.696205
covid	MIF	rs10774671	A	G	0.060195	0.0089849	2.09e-11	-0.0059	0.0271	0.933553	0.834266	0.67224
covid	MIF	rs11923452	C	T	-0.05678	0.0090576	3.638e-10	0.0283	0.0251	0.782981	0.300014	0.285787
covid	MIF	rs141045534	C	T	0.25186	0.041563	1.364e-09	0.159	0.1838	0.838429	0.194057	0.794478
covid	MIF	rs17860169	G	A	0.051437	0.0089826	1.027e-08	-0.0229	0.0246	0.475711	0.45231	0.573512
covid	MIF	rs2109069	A	G	0.054424	0.0097955	2.759e-08	-0.0007	0.0255	0.505575	0.192802	0.0328323
covid	MIF	rs2271616	T	G	0.14213	0.014149	9.631e-24	0.0684	0.0572	0.564583	0.0128235	0.393852
covid	MIF	rs35508621	C	T	0.15374	0.015504	3.534e-23	0.0327	0.0442	0.0501453	0.747583	0.57062
covid	MIF	rs612169	A	G	-0.09055	0.0090561	1.543e-23	-0.0116	0.0242	0.79955	0.438737	0.696205
covid	MIG	rs10774671	A	G	0.060195	0.0089849	2.09e-11	-0.0739	0.0264	0.933553	0.834266	0.67224
covid	MIG	rs11923452	C	T	-0.05678	0.0090576	3.638e-10	0.02	0.0243	0.782981	0.300014	0.285787
covid	MIG	rs141045534	C	T	0.25186	0.041563	1.364e-09	0.0674	0.1895	0.838429	0.194057	0.794478
covid	MIG	rs17860169	G	A	0.051437	0.0089826	1.027e-08	-0.004	0.024	0.475711	0.45231	0.573512
covid	MIG	rs2109069	A	G	0.054424	0.0097955	2.759e-08	0.0074	0.0247	0.505575	0.192802	0.0328323
covid	MIG	rs2271616	T	G	0.14213	0.014149	9.631e-24	0.0608	0.0559	0.564583	0.0128235	0.393852
covid	MIG	rs35508621	C	T	0.15374	0.015504	3.534e-23	0.0366	0.0429	0.0501453	0.747583	0.57062
covid	MIG	rs612169	A	G	-0.09055	0.0090561	1.543e-23	0.0229	0.0235	0.79955	0.438737	0.696205
covid	MIP1a	rs10774671	A	G	0.060195	0.0089849	2.09e-11	-0.0348	0.027	0.933553	0.834266	0.67224
covid	MIP1a	rs11923452	C	T	-0.05678	0.0090576	3.638e-10	-0.016	0.0248	0.782981	0.300014	0.285787
covid	MIP1a	rs141045534	C	T	0.25186	0.041563	1.364e-09	-0.1626	0.181	0.838429	0.194057	0.794478
covid	MIP1a	rs17860169	G	A	0.051437	0.0089826	1.027e-08	-0.0223	0.0247	0.475711	0.45231	0.573512
covid	MIP1a	rs2109069	A	G	0.054424	0.0097955	2.759e-08	0.0112	0.0252	0.505575	0.192802	0.0328323
covid	MIP1a	rs2271616	T	G	0.14213	0.014149	9.631e-24	0.011	0.0566	0.564583	0.0128235	0.393852
covid	MIP1a	rs35508621	C	T	0.15374	0.015504	3.534e-23	0.0206	0.0438	0.0501453	0.747583	0.57062
covid	MIP1a	rs612169	A	G	-0.09055	0.0090561	1.543e-23	-0.0247	0.0241	0.79955	0.438737	0.696205
covid	MIP1b	rs10774671	A	G	0.060195	0.0089849	2.09e-11	-0.02	0.0177	0.933553	0.834266	0.67224
covid	MIP1b	rs11923452	C	T	-0.05678	0.0090576	3.638e-10	-0.0007	0.0162	0.782981	0.300014	0.285787
covid	MIP1b	rs141045534	C	T	0.25186	0.041563	1.364e-09	0.1313	0.1137	0.838429	0.194057	0.794478
covid	MIP1b	rs17860169	G	A	0.051437	0.0089826	1.027e-08	0.0097	0.0162	0.475711	0.45231	0.573512
covid	MIP1b	rs2109069	A	G	0.054424	0.0097955	2.759e-08	0.0207	0.0164	0.505575	0.192802	0.0328323
covid	MIP1b	rs2271616	T	G	0.14213	0.014149	9.631e-24	-0.1417	0.0361	0.564583	0.0128235	0.393852
covid	MIP1b	rs35508621	C	T	0.15374	0.015504	3.534e-23	-0.1478	0.0282	0.0501453	0.747583	0.57062
covid	MIP1b	rs612169	A	G	-0.09055	0.0090561	1.543e-23	0.0079	0.0157	0.79955	0.438737	0.696205
covid	PDGFbb	rs10774671	A	G	0.060195	0.0089849	2.09e-11	0.0119	0.0177	0.933553	0.834266	0.67224
covid	PDGFbb	rs11923452	C	T	-0.05678	0.0090576	3.638e-10	0.0406	0.0162	0.782981	0.300014	0.285787
covid	PDGFbb	rs141045534	C	T	0.25186	0.041563	1.364e-09	0.0229	0.1129	0.838429	0.194057	0.794478
covid	PDGFbb	rs17860169	G	A	0.051437	0.0089826	1.027e-08	0.0072	0.0162	0.475711	0.45231	0.573512
covid	PDGFbb	rs2109069	A	G	0.054424	0.0097955	2.759e-08	0.0194	0.0165	0.505575	0.192802	0.0328323
covid	PDGFbb	rs2271616	T	G	0.14213	0.014149	9.631e-24	-0.0216	0.0367	0.564583	0.0128235	0.393852
covid	PDGFbb	rs35508621	C	T	0.15374	0.015504	3.534e-23	-0.0249	0.0283	0.0501453	0.747583	0.57062
covid	PDGFbb	rs612169	A	G	-0.09055	0.0090561	1.543e-23	-0.0109	0.0157	0.79955	0.438737	0.696205
covid	RANTES	rs10774671	A	G	0.060195	0.0089849	2.09e-11	-0.0017	0.0274	0.933553	0.834266	0.67224
covid	RANTES	rs11923452	C	T	-0.05678	0.0090576	3.638e-10	-0.0094	0.0253	0.782981	0.300014	0.285787
covid	RANTES	rs141045534	C	T	0.25186	0.041563	1.364e-09	-0.0431	0.1838	0.838429	0.194057	0.794478
covid	RANTES	rs17860169	G	A	0.051437	0.0089826	1.027e-08	-0.0624	0.0251	0.475711	0.45231	0.573512
covid	RANTES	rs2109069	A	G	0.054424	0.0097955	2.759e-08	0.0069	0.0257	0.505575	0.192802	0.0328323
covid	RANTES	rs2271616	T	G	0.14213	0.014149	9.631e-24	0.0718	0.0583	0.564583	0.0128235	0.393852
covid	RANTES	rs35508621	C	T	0.15374	0.015504	3.534e-23	0.0843	0.0444	0.0501453	0.747583	0.57062
covid	RANTES	rs612169	A	G	-0.09055	0.0090561	1.543e-23	0.0128	0.0245	0.79955	0.438737	0.696205
covid	SCF	rs10774671	A	G	0.060195	0.0089849	2.09e-11	-0.0113	0.0176	0.933553	0.834266	0.67224
covid	SCF	rs11923452	C	T	-0.05678	0.0090576	3.638e-10	0.0245	0.0162	0.782981	0.300014	0.285787
covid	SCF	rs141045534	C	T	0.25186	0.041563	1.364e-09	-0.0668	0.1131	0.838429	0.194057	0.794478
covid	SCF	rs17860169	G	A	0.051437	0.0089826	1.027e-08	-0.0144	0.0161	0.475711	0.45231	0.573512
covid	SCF	rs2109069	A	G	0.054424	0.0097955	2.759e-08	-0.0101	0.0164	0.505575	0.192802	0.0328323
covid	SCF	rs2271616	T	G	0.14213	0.014149	9.631e-24	0.0082	0.0365	0.564583	0.0128235	0.393852
covid	SCF	rs35508621	C	T	0.15374	0.015504	3.534e-23	0.0165	0.0282	0.0501453	0.747583	0.57062
covid	SCF	rs612169	A	G	-0.09055	0.0090561	1.543e-23	0.0295	0.0157	0.79955	0.438737	0.696205
covid	SCGFb	rs10774671	A	G	0.060195	0.0089849	2.09e-11	-0.0015	0.0264	0.933553	0.834266	0.67224
covid	SCGFb	rs11923452	C	T	-0.05678	0.0090576	3.638e-10	-0.0167	0.0243	0.782981	0.300014	0.285787
covid	SCGFb	rs141045534	C	T	0.25186	0.041563	1.364e-09	0.3977	0.1767	0.838429	0.194057	0.794478
covid	SCGFb	rs17860169	G	A	0.051437	0.0089826	1.027e-08	-0.0599	0.0241	0.475711	0.45231	0.573512
covid	SCGFb	rs2109069	A	G	0.054424	0.0097955	2.759e-08	-0.048	0.0247	0.505575	0.192802	0.0328323
covid	SCGFb	rs2271616	T	G	0.14213	0.014149	9.631e-24	-0.0234	0.0558	0.564583	0.0128235	0.393852
covid	SCGFb	rs35508621	C	T	0.15374	0.015504	3.534e-23	0.0336	0.0429	0.0501453	0.747583	0.57062
covid	SCGFb	rs612169	A	G	-0.09055	0.0090561	1.543e-23	-0.0079	0.0236	0.79955	0.438737	0.696205
covid	SDF1a	rs10774671	A	G	0.060195	0.0089849	2.09e-11	0.007	0.0182	0.933553	0.834266	0.67224
covid	SDF1a	rs11923452	C	T	-0.05678	0.0090576	3.638e-10	0.0267	0.0167	0.782981	0.300014	0.285787
covid	SDF1a	rs141045534	C	T	0.25186	0.041563	1.364e-09	0.0395	0.1146	0.838429	0.194057	0.794478
covid	SDF1a	rs17860169	G	A	0.051437	0.0089826	1.027e-08	0.0058	0.0167	0.475711	0.45231	0.573512
covid	SDF1a	rs2109069	A	G	0.054424	0.0097955	2.759e-08	0.0109	0.017	0.505575	0.192802	0.0328323
covid	SDF1a	rs2271616	T	G	0.14213	0.014149	9.631e-24	0.0206	0.0376	0.564583	0.0128235	0.393852
covid	SDF1a	rs35508621	C	T	0.15374	0.015504	3.534e-23	-0.0591	0.0291	0.0501453	0.747583	0.57062
covid	SDF1a	rs612169	A	G	-0.09055	0.0090561	1.543e-23	-0.0014	0.0162	0.79955	0.438737	0.696205
covid	TNFa	rs10774671	A	G	0.060195	0.0089849	2.09e-11	-0.0488	0.0272	0.933553	0.834266	0.67224
covid	TNFa	rs11923452	C	T	-0.05678	0.0090576	3.638e-10	-0.0263	0.0251	0.782981	0.300014	0.285787
covid	TNFa	rs141045534	C	T	0.25186	0.041563	1.364e-09	-0.2936	0.1845	0.838429	0.194057	0.794478
covid	TNFa	rs17860169	G	A	0.051437	0.0089826	1.027e-08	-0.0009	0.0249	0.475711	0.45231	0.573512
covid	TNFa	rs2109069	A	G	0.054424	0.0097955	2.759e-08	-0.031	0.0254	0.505575	0.192802	0.0328323
covid	TNFa	rs2271616	T	G	0.14213	0.014149	9.631e-24	0.0501	0.0576	0.564583	0.0128235	0.393852
covid	TNFa	rs35508621	C	T	0.15374	0.015504	3.534e-23	0.015	0.0442	0.0501453	0.747583	0.57062
covid	TNFa	rs612169	A	G	-0.09055	0.0090561	1.543e-23	-0.0351	0.0244	0.79955	0.438737	0.696205
covid	TNFb	rs10774671	A	G	0.060195	0.0089849	2.09e-11	0.0242	0.041	0.933553	0.834266	0.67224
covid	TNFb	rs11923452	C	T	-0.05678	0.0090576	3.638e-10	0.0077	0.0375	0.782981	0.300014	0.285787
covid	TNFb	rs17860169	G	A	0.051437	0.0089826	1.027e-08	-0.0225	0.0372	0.475711	0.45231	0.573512
covid	TNFb	rs2109069	A	G	0.054424	0.0097955	2.759e-08	-0.0337	0.0379	0.505575	0.192802	0.0328323
covid	TNFb	rs35508621	C	T	0.15374	0.015504	3.534e-23	-0.1367	0.0657	0.0501453	0.747583	0.57062
covid	TNFb	rs612169	A	G	-0.09055	0.0090561	1.543e-23	0.0578	0.0359	0.79955	0.438737	0.696205
covid	TRAIL	rs10774671	A	G	0.060195	0.0089849	2.09e-11	-0.0226	0.0177	0.933553	0.834266	0.67224
covid	TRAIL	rs11923452	C	T	-0.05678	0.0090576	3.638e-10	0.0043	0.0162	0.782981	0.300014	0.285787
covid	TRAIL	rs141045534	C	T	0.25186	0.041563	1.364e-09	-0.049	0.1129	0.838429	0.194057	0.794478
covid	TRAIL	rs17860169	G	A	0.051437	0.0089826	1.027e-08	-0.0264	0.0162	0.475711	0.45231	0.573512
covid	TRAIL	rs2109069	A	G	0.054424	0.0097955	2.759e-08	0.0063	0.0165	0.505575	0.192802	0.0328323
covid	TRAIL	rs2271616	T	G	0.14213	0.014149	9.631e-24	-0.0011	0.0366	0.564583	0.0128235	0.393852
covid	TRAIL	rs35508621	C	T	0.15374	0.015504	3.534e-23	0.0005	0.0284	0.0501453	0.747583	0.57062
covid	TRAIL	rs612169	A	G	-0.09055	0.0090561	1.543e-23	0.065	0.0158	0.79955	0.438737	0.696205
covid	VEGF	rs10774671	A	G	0.060195	0.0089849	2.09e-11	-0.0296	0.0191	0.933553	0.834266	0.67224
covid	VEGF	rs11923452	C	T	-0.05678	0.0090576	3.638e-10	0.0206	0.0175	0.782981	0.300014	0.285787
covid	VEGF	rs141045534	C	T	0.25186	0.041563	1.364e-09	0.0195	0.1205	0.838429	0.194057	0.794478
covid	VEGF	rs17860169	G	A	0.051437	0.0089826	1.027e-08	-0.0059	0.0174	0.475711	0.45231	0.573512
covid	VEGF	rs2109069	A	G	0.054424	0.0097955	2.759e-08	-0.0134	0.0179	0.505575	0.192802	0.0328323
covid	VEGF	rs2271616	T	G	0.14213	0.014149	9.631e-24	-0.0545	0.0396	0.564583	0.0128235	0.393852
covid	VEGF	rs35508621	C	T	0.15374	0.015504	3.534e-23	-0.0236	0.0305	0.0501453	0.747583	0.57062
covid	VEGF	rs612169	A	G	-0.09055	0.0090561	1.543e-23	-0.0003	0.0169	0.79955	0.438737	0.696205

## Sheet: Table S15
Table S15 Summary statistics of hospitalized COVID-19 on cytokines (leave out 23 and me).
exposure	outcome	SNP	effect_allele	other_allele	beta for exposure	se for exposure	pval for exposure	beta for outcome	se for outcome	pval for alcohol	pval for smoking	pval for walking
hospitalized covid	CTACK	rs10774671	A	G	0.10044	0.01662	1.509e-09	0.0167	0.0266	0.933553	0.834266	0.67224
hospitalized covid	CTACK	rs13050728	C	T	-0.14747	0.016997	4.108e-18	-0.0079	0.0243	0.47816	0.44013	0.561136
hospitalized covid	CTACK	rs1886814	C	A	0.22289	0.040396	3.436e-08	0.0276	0.0491	0.154193	0.577312	0.259411
hospitalized covid	CTACK	rs2109069	A	G	0.1492	0.017825	5.759e-17	-0.0639	0.0249	0.505575	0.192802	0.0328323
hospitalized covid	CTACK	rs2234358	G	T	0.090402	0.015688	8.295e-09	-0.0054	0.0237	0.548706	0.215684	0.048655
hospitalized covid	CTACK	rs34288077	G	A	0.48883	0.02953	1.504e-61	-0.0446	0.0432	0.0526723	0.754769	0.556214
hospitalized covid	CTACK	rs505922	T	C	-0.09166	0.016142	1.36e-08	-0.0242	0.0238	0.855944	0.535152	0.624274
hospitalized covid	CTACK	rs72711165	C	T	0.30371	0.054586	2.639e-08	-0.144	0.1424	0.0625372	0.321583	0.620683
hospitalized covid	bNGF	rs10774671	A	G	0.10044	0.01662	1.509e-09	-0.053	0.027	0.933553	0.834266	0.67224
hospitalized covid	bNGF	rs13050728	C	T	-0.14747	0.016997	4.108e-18	0.0083	0.0247	0.47816	0.44013	0.561136
hospitalized covid	bNGF	rs1886814	C	A	0.22289	0.040396	3.436e-08	-0.007	0.0499	0.154193	0.577312	0.259411
hospitalized covid	bNGF	rs2109069	A	G	0.1492	0.017825	5.759e-17	-0.0263	0.0252	0.505575	0.192802	0.0328323
hospitalized covid	bNGF	rs2234358	G	T	0.090402	0.015688	8.295e-09	0.0155	0.0242	0.548706	0.215684	0.048655
hospitalized covid	bNGF	rs34288077	G	A	0.48883	0.02953	1.504e-61	0.0094	0.0437	0.0526723	0.754769	0.556214
hospitalized covid	bNGF	rs505922	T	C	-0.09166	0.016142	1.36e-08	-0.0567	0.0242	0.855944	0.535152	0.624274
hospitalized covid	bNGF	rs72711165	C	T	0.30371	0.054586	2.639e-08	0.2689	0.14	0.0625372	0.321583	0.620683
hospitalized covid	Eotaxin	rs10774671	A	G	0.10044	0.01662	1.509e-09	0.0033	0.0178	0.933553	0.834266	0.67224
hospitalized covid	Eotaxin	rs13050728	C	T	-0.14747	0.016997	4.108e-18	0.0142	0.0163	0.47816	0.44013	0.561136
hospitalized covid	Eotaxin	rs1886814	C	A	0.22289	0.040396	3.436e-08	-0.0413	0.0318	0.154193	0.577312	0.259411
hospitalized covid	Eotaxin	rs2109069	A	G	0.1492	0.017825	5.759e-17	-0.0046	0.0166	0.505575	0.192802	0.0328323
hospitalized covid	Eotaxin	rs2234358	G	T	0.090402	0.015688	8.295e-09	-0.0325	0.0159	0.548706	0.215684	0.048655
hospitalized covid	Eotaxin	rs34288077	G	A	0.48883	0.02953	1.504e-61	-0.024	0.0284	0.0526723	0.754769	0.556214
hospitalized covid	Eotaxin	rs505922	T	C	-0.09166	0.016142	1.36e-08	-0.0052	0.0158	0.855944	0.535152	0.624274
hospitalized covid	Eotaxin	rs72711165	C	T	0.30371	0.054586	2.639e-08	0.1015	0.09	0.0625372	0.321583	0.620683
hospitalized covid	FGFBasic	rs10774671	A	G	0.10044	0.01662	1.509e-09	-0.0127	0.0185	0.933553	0.834266	0.67224
hospitalized covid	FGFBasic	rs13050728	C	T	-0.14747	0.016997	4.108e-18	-0.008	0.0169	0.47816	0.44013	0.561136
hospitalized covid	FGFBasic	rs1886814	C	A	0.22289	0.040396	3.436e-08	0.0241	0.0331	0.154193	0.577312	0.259411
hospitalized covid	FGFBasic	rs2109069	A	G	0.1492	0.017825	5.759e-17	-0.0151	0.0172	0.505575	0.192802	0.0328323
hospitalized covid	FGFBasic	rs2234358	G	T	0.090402	0.015688	8.295e-09	-0.0374	0.0166	0.548706	0.215684	0.048655
hospitalized covid	FGFBasic	rs34288077	G	A	0.48883	0.02953	1.504e-61	-0.0319	0.0296	0.0526723	0.754769	0.556214
hospitalized covid	FGFBasic	rs505922	T	C	-0.09166	0.016142	1.36e-08	-0.0094	0.0164	0.855944	0.535152	0.624274
hospitalized covid	FGFBasic	rs72711165	C	T	0.30371	0.054586	2.639e-08	0.0847	0.0948	0.0625372	0.321583	0.620683
hospitalized covid	GCSF	rs10774671	A	G	0.10044	0.01662	1.509e-09	-0.009	0.018	0.933553	0.834266	0.67224
hospitalized covid	GCSF	rs13050728	C	T	-0.14747	0.016997	4.108e-18	-0.0088	0.0165	0.47816	0.44013	0.561136
hospitalized covid	GCSF	rs1886814	C	A	0.22289	0.040396	3.436e-08	-0.0074	0.0321	0.154193	0.577312	0.259411
hospitalized covid	GCSF	rs2109069	A	G	0.1492	0.017825	5.759e-17	-0.0006	0.0168	0.505575	0.192802	0.0328323
hospitalized covid	GCSF	rs2234358	G	T	0.090402	0.015688	8.295e-09	-0.0326	0.0162	0.548706	0.215684	0.048655
hospitalized covid	GCSF	rs34288077	G	A	0.48883	0.02953	1.504e-61	-0.0522	0.0288	0.0526723	0.754769	0.556214
hospitalized covid	GCSF	rs505922	T	C	-0.09166	0.016142	1.36e-08	-0.0005	0.016	0.855944	0.535152	0.624274
hospitalized covid	GCSF	rs72711165	C	T	0.30371	0.054586	2.639e-08	0.0466	0.0932	0.0625372	0.321583	0.620683
hospitalized covid	GROa	rs10774671	A	G	0.10044	0.01662	1.509e-09	-0.0544	0.027	0.933553	0.834266	0.67224
hospitalized covid	GROa	rs13050728	C	T	-0.14747	0.016997	4.108e-18	-0.0322	0.0248	0.47816	0.44013	0.561136
hospitalized covid	GROa	rs1886814	C	A	0.22289	0.040396	3.436e-08	-0.0678	0.05	0.154193	0.577312	0.259411
hospitalized covid	GROa	rs2109069	A	G	0.1492	0.017825	5.759e-17	-0.0197	0.0253	0.505575	0.192802	0.0328323
hospitalized covid	GROa	rs2234358	G	T	0.090402	0.015688	8.295e-09	-0.0164	0.0241	0.548706	0.215684	0.048655
hospitalized covid	GROa	rs34288077	G	A	0.48883	0.02953	1.504e-61	-0.024	0.0441	0.0526723	0.754769	0.556214
hospitalized covid	GROa	rs505922	T	C	-0.09166	0.016142	1.36e-08	0.0374	0.0242	0.855944	0.535152	0.624274
hospitalized covid	GROa	rs72711165	C	T	0.30371	0.054586	2.639e-08	0.1652	0.1423	0.0625372	0.321583	0.620683
hospitalized covid	HGF	rs10774671	A	G	0.10044	0.01662	1.509e-09	-0.0217	0.0176	0.933553	0.834266	0.67224
hospitalized covid	HGF	rs13050728	C	T	-0.14747	0.016997	4.108e-18	0.0238	0.0162	0.47816	0.44013	0.561136
hospitalized covid	HGF	rs1886814	C	A	0.22289	0.040396	3.436e-08	-0.0206	0.0316	0.154193	0.577312	0.259411
hospitalized covid	HGF	rs2109069	A	G	0.1492	0.017825	5.759e-17	-0.0053	0.0165	0.505575	0.192802	0.0328323
hospitalized covid	HGF	rs2234358	G	T	0.090402	0.015688	8.295e-09	0.0013	0.0158	0.548706	0.215684	0.048655
hospitalized covid	HGF	rs34288077	G	A	0.48883	0.02953	1.504e-61	-0.0041	0.0282	0.0526723	0.754769	0.556214
hospitalized covid	HGF	rs505922	T	C	-0.09166	0.016142	1.36e-08	0.0258	0.0157	0.855944	0.535152	0.624274
hospitalized covid	HGF	rs72711165	C	T	0.30371	0.054586	2.639e-08	0.2846	0.0898	0.0625372	0.321583	0.620683
hospitalized covid	IFNg	rs10774671	A	G	0.10044	0.01662	1.509e-09	-0.0234	0.0183	0.933553	0.834266	0.67224
hospitalized covid	IFNg	rs13050728	C	T	-0.14747	0.016997	4.108e-18	-0.01	0.0168	0.47816	0.44013	0.561136
hospitalized covid	IFNg	rs1886814	C	A	0.22289	0.040396	3.436e-08	0.0082	0.0327	0.154193	0.577312	0.259411
hospitalized covid	IFNg	rs2109069	A	G	0.1492	0.017825	5.759e-17	0.0055	0.0171	0.505575	0.192802	0.0328323
hospitalized covid	IFNg	rs2234358	G	T	0.090402	0.015688	8.295e-09	0.0062	0.0164	0.548706	0.215684	0.048655
hospitalized covid	IFNg	rs34288077	G	A	0.48883	0.02953	1.504e-61	-0.0215	0.0293	0.0526723	0.754769	0.556214
hospitalized covid	IFNg	rs505922	T	C	-0.09166	0.016142	1.36e-08	-0.0277	0.0163	0.855944	0.535152	0.624274
hospitalized covid	IFNg	rs72711165	C	T	0.30371	0.054586	2.639e-08	0.1028	0.0935	0.0625372	0.321583	0.620683
hospitalized covid	IL10	rs10774671	A	G	0.10044	0.01662	1.509e-09	-0.0084	0.0183	0.933553	0.834266	0.67224
hospitalized covid	IL10	rs13050728	C	T	-0.14747	0.016997	4.108e-18	0.0083	0.0168	0.47816	0.44013	0.561136
hospitalized covid	IL10	rs1886814	C	A	0.22289	0.040396	3.436e-08	0.047	0.0328	0.154193	0.577312	0.259411
hospitalized covid	IL10	rs2109069	A	G	0.1492	0.017825	5.759e-17	-0.0333	0.0171	0.505575	0.192802	0.0328323
hospitalized covid	IL10	rs2234358	G	T	0.090402	0.015688	8.295e-09	-0.0265	0.0164	0.548706	0.215684	0.048655
hospitalized covid	IL10	rs34288077	G	A	0.48883	0.02953	1.504e-61	-0.0045	0.0294	0.0526723	0.754769	0.556214
hospitalized covid	IL10	rs505922	T	C	-0.09166	0.016142	1.36e-08	-0.0104	0.0163	0.855944	0.535152	0.624274
hospitalized covid	IL10	rs72711165	C	T	0.30371	0.054586	2.639e-08	0.0889	0.0926	0.0625372	0.321583	0.620683
hospitalized covid	IP10	rs10774671	A	G	0.10044	0.01662	1.509e-09	-0.0575	0.0264	0.933553	0.834266	0.67224
hospitalized covid	IP10	rs13050728	C	T	-0.14747	0.016997	4.108e-18	0.0059	0.0241	0.47816	0.44013	0.561136
hospitalized covid	IP10	rs1886814	C	A	0.22289	0.040396	3.436e-08	-0.0317	0.0485	0.154193	0.577312	0.259411
hospitalized covid	IP10	rs2109069	A	G	0.1492	0.017825	5.759e-17	0.0266	0.0247	0.505575	0.192802	0.0328323
hospitalized covid	IP10	rs2234358	G	T	0.090402	0.015688	8.295e-09	0.0054	0.0235	0.548706	0.215684	0.048655
hospitalized covid	IP10	rs34288077	G	A	0.48883	0.02953	1.504e-61	0.0796	0.043	0.0526723	0.754769	0.556214
hospitalized covid	IP10	rs505922	T	C	-0.09166	0.016142	1.36e-08	-0.0071	0.0236	0.855944	0.535152	0.624274
hospitalized covid	IP10	rs72711165	C	T	0.30371	0.054586	2.639e-08	0.0729	0.1385	0.0625372	0.321583	0.620683
hospitalized covid	IL12p70	rs10774671	A	G	0.10044	0.01662	1.509e-09	-0.002	0.0177	0.933553	0.834266	0.67224
hospitalized covid	IL12p70	rs13050728	C	T	-0.14747	0.016997	4.108e-18	0.0023	0.0162	0.47816	0.44013	0.561136
hospitalized covid	IL12p70	rs1886814	C	A	0.22289	0.040396	3.436e-08	0.0156	0.0314	0.154193	0.577312	0.259411
hospitalized covid	IL12p70	rs2109069	A	G	0.1492	0.017825	5.759e-17	-0.0233	0.0165	0.505575	0.192802	0.0328323
hospitalized covid	IL12p70	rs2234358	G	T	0.090402	0.015688	8.295e-09	-0.0107	0.0158	0.548706	0.215684	0.048655
hospitalized covid	IL12p70	rs34288077	G	A	0.48883	0.02953	1.504e-61	-0.0392	0.0283	0.0526723	0.754769	0.556214
hospitalized covid	IL12p70	rs505922	T	C	-0.09166	0.016142	1.36e-08	-0.0109	0.0157	0.855944	0.535152	0.624274
hospitalized covid	IL12p70	rs72711165	C	T	0.30371	0.054586	2.639e-08	0.0776	0.0901	0.0625372	0.321583	0.620683
hospitalized covid	IL13	rs10774671	A	G	0.10044	0.01662	1.509e-09	-0.0188	0.0269	0.933553	0.834266	0.67224
hospitalized covid	IL13	rs13050728	C	T	-0.14747	0.016997	4.108e-18	0.0258	0.0247	0.47816	0.44013	0.561136
hospitalized covid	IL13	rs1886814	C	A	0.22289	0.040396	3.436e-08	-0.0149	0.0494	0.154193	0.577312	0.259411
hospitalized covid	IL13	rs2109069	A	G	0.1492	0.017825	5.759e-17	-0.0334	0.0251	0.505575	0.192802	0.0328323
hospitalized covid	IL13	rs2234358	G	T	0.090402	0.015688	8.295e-09	0.0211	0.024	0.548706	0.215684	0.048655
hospitalized covid	IL13	rs34288077	G	A	0.48883	0.02953	1.504e-61	-0.0046	0.0437	0.0526723	0.754769	0.556214
hospitalized covid	IL13	rs505922	T	C	-0.09166	0.016142	1.36e-08	-0.0353	0.024	0.855944	0.535152	0.624274
hospitalized covid	IL13	rs72711165	C	T	0.30371	0.054586	2.639e-08	0.1857	0.14	0.0625372	0.321583	0.620683
hospitalized covid	IL16	rs10774671	A	G	0.10044	0.01662	1.509e-09	-0.0079	0.027	0.933553	0.834266	0.67224
hospitalized covid	IL16	rs13050728	C	T	-0.14747	0.016997	4.108e-18	-0.0019	0.0248	0.47816	0.44013	0.561136
hospitalized covid	IL16	rs1886814	C	A	0.22289	0.040396	3.436e-08	-0.0293	0.0493	0.154193	0.577312	0.259411
hospitalized covid	IL16	rs2109069	A	G	0.1492	0.017825	5.759e-17	0.0249	0.0253	0.505575	0.192802	0.0328323
hospitalized covid	IL16	rs2234358	G	T	0.090402	0.015688	8.295e-09	-0.0171	0.0242	0.548706	0.215684	0.048655
hospitalized covid	IL16	rs34288077	G	A	0.48883	0.02953	1.504e-61	0.0485	0.0442	0.0526723	0.754769	0.556214
hospitalized covid	IL16	rs505922	T	C	-0.09166	0.016142	1.36e-08	0.0058	0.0242	0.855944	0.535152	0.624274
hospitalized covid	IL16	rs72711165	C	T	0.30371	0.054586	2.639e-08	0.1805	0.1437	0.0625372	0.321583	0.620683
hospitalized covid	IL17	rs10774671	A	G	0.10044	0.01662	1.509e-09	-0.0141	0.0183	0.933553	0.834266	0.67224
hospitalized covid	IL17	rs13050728	C	T	-0.14747	0.016997	4.108e-18	0.0016	0.0167	0.47816	0.44013	0.561136
hospitalized covid	IL17	rs1886814	C	A	0.22289	0.040396	3.436e-08	0.0189	0.0325	0.154193	0.577312	0.259411
hospitalized covid	IL17	rs2109069	A	G	0.1492	0.017825	5.759e-17	-0.0081	0.017	0.505575	0.192802	0.0328323
hospitalized covid	IL17	rs2234358	G	T	0.090402	0.015688	8.295e-09	-0.0251	0.0164	0.548706	0.215684	0.048655
hospitalized covid	IL17	rs34288077	G	A	0.48883	0.02953	1.504e-61	-0.0331	0.0292	0.0526723	0.754769	0.556214
hospitalized covid	IL17	rs505922	T	C	-0.09166	0.016142	1.36e-08	-0.0038	0.0162	0.855944	0.535152	0.624274
hospitalized covid	IL17	rs72711165	C	T	0.30371	0.054586	2.639e-08	0.067	0.093	0.0625372	0.321583	0.620683
hospitalized covid	IL18	rs10774671	A	G	0.10044	0.01662	1.509e-09	0.0076	0.0266	0.933553	0.834266	0.67224
hospitalized covid	IL18	rs13050728	C	T	-0.14747	0.016997	4.108e-18	0.0096	0.0243	0.47816	0.44013	0.561136
hospitalized covid	IL18	rs1886814	C	A	0.22289	0.040396	3.436e-08	-0.0272	0.0488	0.154193	0.577312	0.259411
hospitalized covid	IL18	rs2109069	A	G	0.1492	0.017825	5.759e-17	0.0163	0.0248	0.505575	0.192802	0.0328323
hospitalized covid	IL18	rs2234358	G	T	0.090402	0.015688	8.295e-09	-0.014	0.0237	0.548706	0.215684	0.048655
hospitalized covid	IL18	rs34288077	G	A	0.48883	0.02953	1.504e-61	-0.1013	0.0433	0.0526723	0.754769	0.556214
hospitalized covid	IL18	rs505922	T	C	-0.09166	0.016142	1.36e-08	0.0013	0.0238	0.855944	0.535152	0.624274
hospitalized covid	IL18	rs72711165	C	T	0.30371	0.054586	2.639e-08	0.0462	0.1385	0.0625372	0.321583	0.620683
hospitalized covid	IL1b	rs10774671	A	G	0.10044	0.01662	1.509e-09	-0.0359	0.0211	0.933553	0.834266	0.67224
hospitalized covid	IL1b	rs13050728	C	T	-0.14747	0.016997	4.108e-18	0.0189	0.0193	0.47816	0.44013	0.561136
hospitalized covid	IL1b	rs1886814	C	A	0.22289	0.040396	3.436e-08	-0.0122	0.039	0.154193	0.577312	0.259411
hospitalized covid	IL1b	rs2109069	A	G	0.1492	0.017825	5.759e-17	-0.0163	0.0197	0.505575	0.192802	0.0328323
hospitalized covid	IL1b	rs2234358	G	T	0.090402	0.015688	8.295e-09	0.0068	0.0188	0.548706	0.215684	0.048655
hospitalized covid	IL1b	rs34288077	G	A	0.48883	0.02953	1.504e-61	-0.0046	0.0343	0.0526723	0.754769	0.556214
hospitalized covid	IL1b	rs505922	T	C	-0.09166	0.016142	1.36e-08	0.011	0.0189	0.855944	0.535152	0.624274
hospitalized covid	IL1b	rs72711165	C	T	0.30371	0.054586	2.639e-08	0.347	0.1106	0.0625372	0.321583	0.620683
hospitalized covid	IL1ra	rs10774671	A	G	0.10044	0.01662	1.509e-09	-0.0362	0.0266	0.933553	0.834266	0.67224
hospitalized covid	IL1ra	rs13050728	C	T	-0.14747	0.016997	4.108e-18	-0.0137	0.0243	0.47816	0.44013	0.561136
hospitalized covid	IL1ra	rs1886814	C	A	0.22289	0.040396	3.436e-08	0.0059	0.0487	0.154193	0.577312	0.259411
hospitalized covid	IL1ra	rs2109069	A	G	0.1492	0.017825	5.759e-17	-0.0088	0.0249	0.505575	0.192802	0.0328323
hospitalized covid	IL1ra	rs2234358	G	T	0.090402	0.015688	8.295e-09	0.0211	0.0237	0.548706	0.215684	0.048655
hospitalized covid	IL1ra	rs34288077	G	A	0.48883	0.02953	1.504e-61	0.0234	0.0434	0.0526723	0.754769	0.556214
hospitalized covid	IL1ra	rs505922	T	C	-0.09166	0.016142	1.36e-08	-0.0433	0.0237	0.855944	0.535152	0.624274
hospitalized covid	IL1ra	rs72711165	C	T	0.30371	0.054586	2.639e-08	0.1743	0.1386	0.0625372	0.321583	0.620683
hospitalized covid	IL2	rs10774671	A	G	0.10044	0.01662	1.509e-09	-0.0093	0.0271	0.933553	0.834266	0.67224
hospitalized covid	IL2	rs13050728	C	T	-0.14747	0.016997	4.108e-18	-0.0183	0.0248	0.47816	0.44013	0.561136
hospitalized covid	IL2	rs1886814	C	A	0.22289	0.040396	3.436e-08	0.0604	0.0498	0.154193	0.577312	0.259411
hospitalized covid	IL2	rs2109069	A	G	0.1492	0.017825	5.759e-17	-0.0335	0.0254	0.505575	0.192802	0.0328323
hospitalized covid	IL2	rs2234358	G	T	0.090402	0.015688	8.295e-09	0.01	0.0242	0.548706	0.215684	0.048655
hospitalized covid	IL2	rs34288077	G	A	0.48883	0.02953	1.504e-61	0.0025	0.0445	0.0526723	0.754769	0.556214
hospitalized covid	IL2	rs505922	T	C	-0.09166	0.016142	1.36e-08	-0.0533	0.0242	0.855944	0.535152	0.624274
hospitalized covid	IL2	rs72711165	C	T	0.30371	0.054586	2.639e-08	0.2803	0.1424	0.0625372	0.321583	0.620683
hospitalized covid	IL2ra	rs10774671	A	G	0.10044	0.01662	1.509e-09	-0.033	0.0264	0.933553	0.834266	0.67224
hospitalized covid	IL2ra	rs13050728	C	T	-0.14747	0.016997	4.108e-18	0.0089	0.0241	0.47816	0.44013	0.561136
hospitalized covid	IL2ra	rs1886814	C	A	0.22289	0.040396	3.436e-08	-0.1123	0.0485	0.154193	0.577312	0.259411
hospitalized covid	IL2ra	rs2109069	A	G	0.1492	0.017825	5.759e-17	0.0087	0.0247	0.505575	0.192802	0.0328323
hospitalized covid	IL2ra	rs2234358	G	T	0.090402	0.015688	8.295e-09	-0.0186	0.0236	0.548706	0.215684	0.048655
hospitalized covid	IL2ra	rs34288077	G	A	0.48883	0.02953	1.504e-61	-0.0836	0.043	0.0526723	0.754769	0.556214
hospitalized covid	IL2ra	rs505922	T	C	-0.09166	0.016142	1.36e-08	0.0231	0.0236	0.855944	0.535152	0.624274
hospitalized covid	IL2ra	rs72711165	C	T	0.30371	0.054586	2.639e-08	0.2423	0.1384	0.0625372	0.321583	0.620683
hospitalized covid	IL4	rs10774671	A	G	0.10044	0.01662	1.509e-09	-0.0104	0.0178	0.933553	0.834266	0.67224
hospitalized covid	IL4	rs13050728	C	T	-0.14747	0.016997	4.108e-18	0.0044	0.0164	0.47816	0.44013	0.561136
hospitalized covid	IL4	rs1886814	C	A	0.22289	0.040396	3.436e-08	-0.0029	0.0319	0.154193	0.577312	0.259411
hospitalized covid	IL4	rs2109069	A	G	0.1492	0.017825	5.759e-17	-0.018	0.0166	0.505575	0.192802	0.0328323
hospitalized covid	IL4	rs2234358	G	T	0.090402	0.015688	8.295e-09	-0.0237	0.016	0.548706	0.215684	0.048655
hospitalized covid	IL4	rs34288077	G	A	0.48883	0.02953	1.504e-61	-0.0571	0.0285	0.0526723	0.754769	0.556214
hospitalized covid	IL4	rs505922	T	C	-0.09166	0.016142	1.36e-08	-0.0368	0.0159	0.855944	0.535152	0.624274
hospitalized covid	IL4	rs72711165	C	T	0.30371	0.054586	2.639e-08	0.0049	0.0905	0.0625372	0.321583	0.620683
hospitalized covid	IL5	rs10774671	A	G	0.10044	0.01662	1.509e-09	-0.0594	0.0277	0.933553	0.834266	0.67224
hospitalized covid	IL5	rs13050728	C	T	-0.14747	0.016997	4.108e-18	0.0023	0.0253	0.47816	0.44013	0.561136
hospitalized covid	IL5	rs1886814	C	A	0.22289	0.040396	3.436e-08	0.0155	0.0513	0.154193	0.577312	0.259411
hospitalized covid	IL5	rs2109069	A	G	0.1492	0.017825	5.759e-17	-0.0232	0.0258	0.505575	0.192802	0.0328323
hospitalized covid	IL5	rs2234358	G	T	0.090402	0.015688	8.295e-09	0.0122	0.0246	0.548706	0.215684	0.048655
hospitalized covid	IL5	rs34288077	G	A	0.48883	0.02953	1.504e-61	0.0204	0.0449	0.0526723	0.754769	0.556214
hospitalized covid	IL5	rs505922	T	C	-0.09166	0.016142	1.36e-08	-0.0282	0.0247	0.855944	0.535152	0.624274
hospitalized covid	IL5	rs72711165	C	T	0.30371	0.054586	2.639e-08	0.232	0.147	0.0625372	0.321583	0.620683
hospitalized covid	IL6	rs10774671	A	G	0.10044	0.01662	1.509e-09	-0.011	0.0178	0.933553	0.834266	0.67224
hospitalized covid	IL6	rs13050728	C	T	-0.14747	0.016997	4.108e-18	0.0081	0.0163	0.47816	0.44013	0.561136
hospitalized covid	IL6	rs1886814	C	A	0.22289	0.040396	3.436e-08	0.0113	0.0317	0.154193	0.577312	0.259411
hospitalized covid	IL6	rs2109069	A	G	0.1492	0.017825	5.759e-17	-0.0115	0.0165	0.505575	0.192802	0.0328323
hospitalized covid	IL6	rs2234358	G	T	0.090402	0.015688	8.295e-09	-0.0147	0.0159	0.548706	0.215684	0.048655
hospitalized covid	IL6	rs34288077	G	A	0.48883	0.02953	1.504e-61	-0.0174	0.0284	0.0526723	0.754769	0.556214
hospitalized covid	IL6	rs505922	T	C	-0.09166	0.016142	1.36e-08	-0.0316	0.0158	0.855944	0.535152	0.624274
hospitalized covid	IL6	rs72711165	C	T	0.30371	0.054586	2.639e-08	0.1074	0.0902	0.0625372	0.321583	0.620683
hospitalized covid	IL7	rs10774671	A	G	0.10044	0.01662	1.509e-09	-0.0175	0.0273	0.933553	0.834266	0.67224
hospitalized covid	IL7	rs13050728	C	T	-0.14747	0.016997	4.108e-18	-0.0003	0.0251	0.47816	0.44013	0.561136
hospitalized covid	IL7	rs1886814	C	A	0.22289	0.040396	3.436e-08	-0.0296	0.0507	0.154193	0.577312	0.259411
hospitalized covid	IL7	rs2109069	A	G	0.1492	0.017825	5.759e-17	-0.0269	0.0256	0.505575	0.192802	0.0328323
hospitalized covid	IL7	rs2234358	G	T	0.090402	0.015688	8.295e-09	0.0158	0.0245	0.548706	0.215684	0.048655
hospitalized covid	IL7	rs34288077	G	A	0.48883	0.02953	1.504e-61	-0.0366	0.0445	0.0526723	0.754769	0.556214
hospitalized covid	IL7	rs505922	T	C	-0.09166	0.016142	1.36e-08	-0.0185	0.0245	0.855944	0.535152	0.624274
hospitalized covid	IL7	rs72711165	C	T	0.30371	0.054586	2.639e-08	0.1981	0.1426	0.0625372	0.321583	0.620683
hospitalized covid	IL8	rs10774671	A	G	0.10044	0.01662	1.509e-09	-0.0249	0.0269	0.933553	0.834266	0.67224
hospitalized covid	IL8	rs13050728	C	T	-0.14747	0.016997	4.108e-18	0.0113	0.0247	0.47816	0.44013	0.561136
hospitalized covid	IL8	rs1886814	C	A	0.22289	0.040396	3.436e-08	0.0593	0.0496	0.154193	0.577312	0.259411
hospitalized covid	IL8	rs2109069	A	G	0.1492	0.017825	5.759e-17	-0.0108	0.0252	0.505575	0.192802	0.0328323
hospitalized covid	IL8	rs2234358	G	T	0.090402	0.015688	8.295e-09	0.0169	0.024	0.548706	0.215684	0.048655
hospitalized covid	IL8	rs34288077	G	A	0.48883	0.02953	1.504e-61	-0.0147	0.0437	0.0526723	0.754769	0.556214
hospitalized covid	IL8	rs505922	T	C	-0.09166	0.016142	1.36e-08	-0.0026	0.0241	0.855944	0.535152	0.624274
hospitalized covid	IL8	rs72711165	C	T	0.30371	0.054586	2.639e-08	0.2721	0.1409	0.0625372	0.321583	0.620683
hospitalized covid	IL9	rs10774671	A	G	0.10044	0.01662	1.509e-09	-0.0332	0.0266	0.933553	0.834266	0.67224
hospitalized covid	IL9	rs13050728	C	T	-0.14747	0.016997	4.108e-18	-0.0271	0.0243	0.47816	0.44013	0.561136
hospitalized covid	IL9	rs1886814	C	A	0.22289	0.040396	3.436e-08	0.0431	0.0491	0.154193	0.577312	0.259411
hospitalized covid	IL9	rs2109069	A	G	0.1492	0.017825	5.759e-17	0.0131	0.0249	0.505575	0.192802	0.0328323
hospitalized covid	IL9	rs2234358	G	T	0.090402	0.015688	8.295e-09	-0.001	0.0238	0.548706	0.215684	0.048655
hospitalized covid	IL9	rs34288077	G	A	0.48883	0.02953	1.504e-61	-0.0354	0.0434	0.0526723	0.754769	0.556214
hospitalized covid	IL9	rs505922	T	C	-0.09166	0.016142	1.36e-08	-0.0164	0.0237	0.855944	0.535152	0.624274
hospitalized covid	IL9	rs72711165	C	T	0.30371	0.054586	2.639e-08	0.0598	0.1386	0.0625372	0.321583	0.620683
hospitalized covid	MCP1	rs10774671	A	G	0.10044	0.01662	1.509e-09	-0.0123	0.0177	0.933553	0.834266	0.67224
hospitalized covid	MCP1	rs13050728	C	T	-0.14747	0.016997	4.108e-18	0.0095	0.0162	0.47816	0.44013	0.561136
hospitalized covid	MCP1	rs1886814	C	A	0.22289	0.040396	3.436e-08	-0.0018	0.0315	0.154193	0.577312	0.259411
hospitalized covid	MCP1	rs2109069	A	G	0.1492	0.017825	5.759e-17	-0.0037	0.0165	0.505575	0.192802	0.0328323
hospitalized covid	MCP1	rs2234358	G	T	0.090402	0.015688	8.295e-09	-0.0064	0.0158	0.548706	0.215684	0.048655
hospitalized covid	MCP1	rs34288077	G	A	0.48883	0.02953	1.504e-61	0.1052	0.0283	0.0526723	0.754769	0.556214
hospitalized covid	MCP1	rs505922	T	C	-0.09166	0.016142	1.36e-08	-0.0199	0.0157	0.855944	0.535152	0.624274
hospitalized covid	MCP1	rs72711165	C	T	0.30371	0.054586	2.639e-08	0.1413	0.09	0.0625372	0.321583	0.620683
hospitalized covid	MCP3	rs10774671	A	G	0.10044	0.01662	1.509e-09	0.0022	0.0497	0.933553	0.834266	0.67224
hospitalized covid	MCP3	rs13050728	C	T	-0.14747	0.016997	4.108e-18	0.0169	0.0445	0.47816	0.44013	0.561136
hospitalized covid	MCP3	rs1886814	C	A	0.22289	0.040396	3.436e-08	-0.1572	0.0892	0.154193	0.577312	0.259411
hospitalized covid	MCP3	rs2109069	A	G	0.1492	0.017825	5.759e-17	0.0417	0.0459	0.505575	0.192802	0.0328323
hospitalized covid	MCP3	rs2234358	G	T	0.090402	0.015688	8.295e-09	0.0478	0.0435	0.548706	0.215684	0.048655
hospitalized covid	MCP3	rs34288077	G	A	0.48883	0.02953	1.504e-61	0.1481	0.0793	0.0526723	0.754769	0.556214
hospitalized covid	MCP3	rs505922	T	C	-0.09166	0.016142	1.36e-08	-0.0492	0.0431	0.855944	0.535152	0.624274
hospitalized covid	MCSF	rs10774671	A	G	0.10044	0.01662	1.509e-09	-0.0333	0.0323	0.933553	0.834266	0.67224
hospitalized covid	MCSF	rs13050728	C	T	-0.14747	0.016997	4.108e-18	0.0479	0.0292	0.47816	0.44013	0.561136
hospitalized covid	MCSF	rs1886814	C	A	0.22289	0.040396	3.436e-08	-0.0621	0.0597	0.154193	0.577312	0.259411
hospitalized covid	MCSF	rs2109069	A	G	0.1492	0.017825	5.759e-17	-0.0139	0.0302	0.505575	0.192802	0.0328323
hospitalized covid	MCSF	rs2234358	G	T	0.090402	0.015688	8.295e-09	-0.0036	0.0288	0.548706	0.215684	0.048655
hospitalized covid	MCSF	rs34288077	G	A	0.48883	0.02953	1.504e-61	-0.037	0.0524	0.0526723	0.754769	0.556214
hospitalized covid	MCSF	rs505922	T	C	-0.09166	0.016142	1.36e-08	0.0342	0.029	0.855944	0.535152	0.624274
hospitalized covid	MCSF	rs72711165	C	T	0.30371	0.054586	2.639e-08	0.4473	0.1655	0.0625372	0.321583	0.620683
hospitalized covid	MIF	rs10774671	A	G	0.10044	0.01662	1.509e-09	-0.0059	0.0271	0.933553	0.834266	0.67224
hospitalized covid	MIF	rs13050728	C	T	-0.14747	0.016997	4.108e-18	0.0225	0.0247	0.47816	0.44013	0.561136
hospitalized covid	MIF	rs1886814	C	A	0.22289	0.040396	3.436e-08	-0.0516	0.0494	0.154193	0.577312	0.259411
hospitalized covid	MIF	rs2109069	A	G	0.1492	0.017825	5.759e-17	-0.0007	0.0255	0.505575	0.192802	0.0328323
hospitalized covid	MIF	rs2234358	G	T	0.090402	0.015688	8.295e-09	0.0175	0.0242	0.548706	0.215684	0.048655
hospitalized covid	MIF	rs34288077	G	A	0.48883	0.02953	1.504e-61	0.0326	0.0443	0.0526723	0.754769	0.556214
hospitalized covid	MIF	rs505922	T	C	-0.09166	0.016142	1.36e-08	-0.0127	0.0243	0.855944	0.535152	0.624274
hospitalized covid	MIF	rs72711165	C	T	0.30371	0.054586	2.639e-08	-0.0421	0.1398	0.0625372	0.321583	0.620683
hospitalized covid	MIG	rs10774671	A	G	0.10044	0.01662	1.509e-09	-0.0739	0.0264	0.933553	0.834266	0.67224
hospitalized covid	MIG	rs13050728	C	T	-0.14747	0.016997	4.108e-18	0.0018	0.0241	0.47816	0.44013	0.561136
hospitalized covid	MIG	rs1886814	C	A	0.22289	0.040396	3.436e-08	-0.0657	0.0481	0.154193	0.577312	0.259411
hospitalized covid	MIG	rs2109069	A	G	0.1492	0.017825	5.759e-17	0.0074	0.0247	0.505575	0.192802	0.0328323
hospitalized covid	MIG	rs2234358	G	T	0.090402	0.015688	8.295e-09	0.0105	0.0235	0.548706	0.215684	0.048655
hospitalized covid	MIG	rs34288077	G	A	0.48883	0.02953	1.504e-61	0.0366	0.0429	0.0526723	0.754769	0.556214
hospitalized covid	MIG	rs505922	T	C	-0.09166	0.016142	1.36e-08	0.022	0.0236	0.855944	0.535152	0.624274
hospitalized covid	MIG	rs72711165	C	T	0.30371	0.054586	2.639e-08	0.1841	0.1382	0.0625372	0.321583	0.620683
hospitalized covid	MIP1a	rs10774671	A	G	0.10044	0.01662	1.509e-09	-0.0348	0.027	0.933553	0.834266	0.67224
hospitalized covid	MIP1a	rs13050728	C	T	-0.14747	0.016997	4.108e-18	0.0245	0.0248	0.47816	0.44013	0.561136
hospitalized covid	MIP1a	rs1886814	C	A	0.22289	0.040396	3.436e-08	0.018	0.0496	0.154193	0.577312	0.259411
hospitalized covid	MIP1a	rs2109069	A	G	0.1492	0.017825	5.759e-17	0.0112	0.0252	0.505575	0.192802	0.0328323
hospitalized covid	MIP1a	rs2234358	G	T	0.090402	0.015688	8.295e-09	0.0166	0.0241	0.548706	0.215684	0.048655
hospitalized covid	MIP1a	rs34288077	G	A	0.48883	0.02953	1.504e-61	0.0205	0.0438	0.0526723	0.754769	0.556214
hospitalized covid	MIP1a	rs505922	T	C	-0.09166	0.016142	1.36e-08	-0.0243	0.0241	0.855944	0.535152	0.624274
hospitalized covid	MIP1a	rs72711165	C	T	0.30371	0.054586	2.639e-08	0.126	0.1413	0.0625372	0.321583	0.620683
hospitalized covid	MIP1b	rs10774671	A	G	0.10044	0.01662	1.509e-09	-0.02	0.0177	0.933553	0.834266	0.67224
hospitalized covid	MIP1b	rs13050728	C	T	-0.14747	0.016997	4.108e-18	-0.0082	0.0162	0.47816	0.44013	0.561136
hospitalized covid	MIP1b	rs1886814	C	A	0.22289	0.040396	3.436e-08	0.0582	0.0315	0.154193	0.577312	0.259411
hospitalized covid	MIP1b	rs2109069	A	G	0.1492	0.017825	5.759e-17	0.0207	0.0164	0.505575	0.192802	0.0328323
hospitalized covid	MIP1b	rs2234358	G	T	0.090402	0.015688	8.295e-09	0.091	0.0158	0.548706	0.215684	0.048655
hospitalized covid	MIP1b	rs34288077	G	A	0.48883	0.02953	1.504e-61	-0.148	0.0283	0.0526723	0.754769	0.556214
hospitalized covid	MIP1b	rs505922	T	C	-0.09166	0.016142	1.36e-08	0.0074	0.0157	0.855944	0.535152	0.624274
hospitalized covid	MIP1b	rs72711165	C	T	0.30371	0.054586	2.639e-08	0.0234	0.09	0.0625372	0.321583	0.620683
hospitalized covid	PDGFbb	rs10774671	A	G	0.10044	0.01662	1.509e-09	0.0119	0.0177	0.933553	0.834266	0.67224
hospitalized covid	PDGFbb	rs13050728	C	T	-0.14747	0.016997	4.108e-18	-0.0072	0.0162	0.47816	0.44013	0.561136
hospitalized covid	PDGFbb	rs1886814	C	A	0.22289	0.040396	3.436e-08	0.02	0.0314	0.154193	0.577312	0.259411
hospitalized covid	PDGFbb	rs2109069	A	G	0.1492	0.017825	5.759e-17	0.0194	0.0165	0.505575	0.192802	0.0328323
hospitalized covid	PDGFbb	rs2234358	G	T	0.090402	0.015688	8.295e-09	-0.0149	0.0158	0.548706	0.215684	0.048655
hospitalized covid	PDGFbb	rs34288077	G	A	0.48883	0.02953	1.504e-61	-0.0244	0.0283	0.0526723	0.754769	0.556214
hospitalized covid	PDGFbb	rs505922	T	C	-0.09166	0.016142	1.36e-08	-0.0117	0.0157	0.855944	0.535152	0.624274
hospitalized covid	PDGFbb	rs72711165	C	T	0.30371	0.054586	2.639e-08	0.0133	0.0897	0.0625372	0.321583	0.620683
hospitalized covid	RANTES	rs10774671	A	G	0.10044	0.01662	1.509e-09	-0.0017	0.0274	0.933553	0.834266	0.67224
hospitalized covid	RANTES	rs13050728	C	T	-0.14747	0.016997	4.108e-18	0.0589	0.0251	0.47816	0.44013	0.561136
hospitalized covid	RANTES	rs1886814	C	A	0.22289	0.040396	3.436e-08	-0.0001	0.0498	0.154193	0.577312	0.259411
hospitalized covid	RANTES	rs2109069	A	G	0.1492	0.017825	5.759e-17	0.0069	0.0257	0.505575	0.192802	0.0328323
hospitalized covid	RANTES	rs2234358	G	T	0.090402	0.015688	8.295e-09	0.068	0.0244	0.548706	0.215684	0.048655
hospitalized covid	RANTES	rs34288077	G	A	0.48883	0.02953	1.504e-61	0.0843	0.0445	0.0526723	0.754769	0.556214
hospitalized covid	RANTES	rs505922	T	C	-0.09166	0.016142	1.36e-08	0.0136	0.0245	0.855944	0.535152	0.624274
hospitalized covid	RANTES	rs72711165	C	T	0.30371	0.054586	2.639e-08	0.2772	0.1456	0.0625372	0.321583	0.620683
hospitalized covid	SCF	rs10774671	A	G	0.10044	0.01662	1.509e-09	-0.0113	0.0176	0.933553	0.834266	0.67224
hospitalized covid	SCF	rs13050728	C	T	-0.14747	0.016997	4.108e-18	0.0123	0.0162	0.47816	0.44013	0.561136
hospitalized covid	SCF	rs1886814	C	A	0.22289	0.040396	3.436e-08	-0.0424	0.0314	0.154193	0.577312	0.259411
hospitalized covid	SCF	rs2109069	A	G	0.1492	0.017825	5.759e-17	-0.0101	0.0164	0.505575	0.192802	0.0328323
hospitalized covid	SCF	rs2234358	G	T	0.090402	0.015688	8.295e-09	0.0178	0.0158	0.548706	0.215684	0.048655
hospitalized covid	SCF	rs34288077	G	A	0.48883	0.02953	1.504e-61	0.0162	0.0282	0.0526723	0.754769	0.556214
hospitalized covid	SCF	rs505922	T	C	-0.09166	0.016142	1.36e-08	0.0299	0.0157	0.855944	0.535152	0.624274
hospitalized covid	SCF	rs72711165	C	T	0.30371	0.054586	2.639e-08	0.0269	0.0896	0.0625372	0.321583	0.620683
hospitalized covid	SCGFb	rs10774671	A	G	0.10044	0.01662	1.509e-09	-0.0015	0.0264	0.933553	0.834266	0.67224
hospitalized covid	SCGFb	rs13050728	C	T	-0.14747	0.016997	4.108e-18	0.0581	0.0241	0.47816	0.44013	0.561136
hospitalized covid	SCGFb	rs1886814	C	A	0.22289	0.040396	3.436e-08	-0.0285	0.0484	0.154193	0.577312	0.259411
hospitalized covid	SCGFb	rs2109069	A	G	0.1492	0.017825	5.759e-17	-0.048	0.0247	0.505575	0.192802	0.0328323
hospitalized covid	SCGFb	rs2234358	G	T	0.090402	0.015688	8.295e-09	-0.0142	0.0235	0.548706	0.215684	0.048655
hospitalized covid	SCGFb	rs34288077	G	A	0.48883	0.02953	1.504e-61	0.0334	0.0429	0.0526723	0.754769	0.556214
hospitalized covid	SCGFb	rs505922	T	C	-0.09166	0.016142	1.36e-08	-0.0083	0.0236	0.855944	0.535152	0.624274
hospitalized covid	SCGFb	rs72711165	C	T	0.30371	0.054586	2.639e-08	0.0463	0.1383	0.0625372	0.321583	0.620683
hospitalized covid	SDF1a	rs10774671	A	G	0.10044	0.01662	1.509e-09	0.007	0.0182	0.933553	0.834266	0.67224
hospitalized covid	SDF1a	rs13050728	C	T	-0.14747	0.016997	4.108e-18	-0.0059	0.0167	0.47816	0.44013	0.561136
hospitalized covid	SDF1a	rs1886814	C	A	0.22289	0.040396	3.436e-08	-0.0116	0.0323	0.154193	0.577312	0.259411
hospitalized covid	SDF1a	rs2109069	A	G	0.1492	0.017825	5.759e-17	0.0109	0.017	0.505575	0.192802	0.0328323
hospitalized covid	SDF1a	rs2234358	G	T	0.090402	0.015688	8.295e-09	0.0026	0.0163	0.548706	0.215684	0.048655
hospitalized covid	SDF1a	rs34288077	G	A	0.48883	0.02953	1.504e-61	-0.0589	0.0291	0.0526723	0.754769	0.556214
hospitalized covid	SDF1a	rs505922	T	C	-0.09166	0.016142	1.36e-08	-0.0023	0.0162	0.855944	0.535152	0.624274
hospitalized covid	SDF1a	rs72711165	C	T	0.30371	0.054586	2.639e-08	0.0239	0.0931	0.0625372	0.321583	0.620683
hospitalized covid	TNFa	rs10774671	A	G	0.10044	0.01662	1.509e-09	-0.0488	0.0272	0.933553	0.834266	0.67224
hospitalized covid	TNFa	rs13050728	C	T	-0.14747	0.016997	4.108e-18	0.0014	0.025	0.47816	0.44013	0.561136
hospitalized covid	TNFa	rs1886814	C	A	0.22289	0.040396	3.436e-08	-0.0167	0.0499	0.154193	0.577312	0.259411
hospitalized covid	TNFa	rs2109069	A	G	0.1492	0.017825	5.759e-17	-0.031	0.0254	0.505575	0.192802	0.0328323
hospitalized covid	TNFa	rs2234358	G	T	0.090402	0.015688	8.295e-09	0.0082	0.0243	0.548706	0.215684	0.048655
hospitalized covid	TNFa	rs34288077	G	A	0.48883	0.02953	1.504e-61	0.0149	0.0442	0.0526723	0.754769	0.556214
hospitalized covid	TNFa	rs505922	T	C	-0.09166	0.016142	1.36e-08	-0.0355	0.0244	0.855944	0.535152	0.624274
hospitalized covid	TNFa	rs72711165	C	T	0.30371	0.054586	2.639e-08	0.3249	0.1441	0.0625372	0.321583	0.620683
hospitalized covid	TNFb	rs10774671	A	G	0.10044	0.01662	1.509e-09	0.0242	0.041	0.933553	0.834266	0.67224
hospitalized covid	TNFb	rs13050728	C	T	-0.14747	0.016997	4.108e-18	0.0191	0.0374	0.47816	0.44013	0.561136
hospitalized covid	TNFb	rs2109069	A	G	0.1492	0.017825	5.759e-17	-0.0337	0.0379	0.505575	0.192802	0.0328323
hospitalized covid	TNFb	rs2234358	G	T	0.090402	0.015688	8.295e-09	0.0369	0.0362	0.548706	0.215684	0.048655
hospitalized covid	TNFb	rs34288077	G	A	0.48883	0.02953	1.504e-61	-0.1374	0.0657	0.0526723	0.754769	0.556214
hospitalized covid	TNFb	rs505922	T	C	-0.09166	0.016142	1.36e-08	0.0595	0.036	0.855944	0.535152	0.624274
hospitalized covid	TRAIL	rs10774671	A	G	0.10044	0.01662	1.509e-09	-0.0226	0.0177	0.933553	0.834266	0.67224
hospitalized covid	TRAIL	rs13050728	C	T	-0.14747	0.016997	4.108e-18	0.0253	0.0162	0.47816	0.44013	0.561136
hospitalized covid	TRAIL	rs1886814	C	A	0.22289	0.040396	3.436e-08	-0.0132	0.0316	0.154193	0.577312	0.259411
hospitalized covid	TRAIL	rs2109069	A	G	0.1492	0.017825	5.759e-17	0.0063	0.0165	0.505575	0.192802	0.0328323
hospitalized covid	TRAIL	rs2234358	G	T	0.090402	0.015688	8.295e-09	-0.0159	0.0158	0.548706	0.215684	0.048655
hospitalized covid	TRAIL	rs34288077	G	A	0.48883	0.02953	1.504e-61	0.0008	0.0284	0.0526723	0.754769	0.556214
hospitalized covid	TRAIL	rs505922	T	C	-0.09166	0.016142	1.36e-08	0.064	0.0158	0.855944	0.535152	0.624274
hospitalized covid	TRAIL	rs72711165	C	T	0.30371	0.054586	2.639e-08	0.0394	0.0901	0.0625372	0.321583	0.620683
hospitalized covid	VEGF	rs10774671	A	G	0.10044	0.01662	1.509e-09	-0.0296	0.0191	0.933553	0.834266	0.67224
hospitalized covid	VEGF	rs13050728	C	T	-0.14747	0.016997	4.108e-18	0.0066	0.0174	0.47816	0.44013	0.561136
hospitalized covid	VEGF	rs1886814	C	A	0.22289	0.040396	3.436e-08	0.0153	0.0342	0.154193	0.577312	0.259411
hospitalized covid	VEGF	rs2109069	A	G	0.1492	0.017825	5.759e-17	-0.0134	0.0179	0.505575	0.192802	0.0328323
hospitalized covid	VEGF	rs2234358	G	T	0.090402	0.015688	8.295e-09	-0.0244	0.0171	0.548706	0.215684	0.048655
hospitalized covid	VEGF	rs34288077	G	A	0.48883	0.02953	1.504e-61	-0.0235	0.0305	0.0526723	0.754769	0.556214
hospitalized covid	VEGF	rs505922	T	C	-0.09166	0.016142	1.36e-08	-0.0007	0.017	0.855944	0.535152	0.624274
hospitalized covid	VEGF	rs72711165	C	T	0.30371	0.054586	2.639e-08	0.0122	0.0949	0.0625372	0.321583	0.620683

## Sheet: Table S16
Table S16 Summary statistics of COVID-19 on cytokines (leave out ukb).
exposure	outcome	SNP	effect_allele	other_allele	beta for exposure	se for exposure	pval for exposure	beta for outcome	se for outcome	pval for alcohol	pval for smoking	pval for walking
covid	CTACK	rs10774671	A	G	0.062345	0.01037	1.833e-09	0.0167	0.0266	0.933553	0.834266	0.67224
covid	CTACK	rs2109069	A	G	0.064527	0.011544	2.276e-08	-0.0639	0.0249	0.505575	0.192802	0.0328323
covid	CTACK	rs35508621	C	T	0.17698	0.017562	6.986e-24	-0.0442	0.0431	0.0501453	0.747583	0.57062
covid	CTACK	rs612169	A	G	-0.088188	0.010398	2.233e-17	-0.024	0.0238	0.79955	0.438737	0.696205
covid	CTACK	rs73062389	A	G	0.19886	0.025917	1.684e-14	-0.0524	0.0857	0.214725	0.439729	0.659544
covid	bNGF	rs10774671	A	G	0.062345	0.01037	1.833e-09	-0.053	0.027	0.933553	0.834266	0.67224
covid	bNGF	rs2109069	A	G	0.064527	0.011544	2.276e-08	-0.0263	0.0252	0.505575	0.192802	0.0328323
covid	bNGF	rs35508621	C	T	0.17698	0.017562	6.986e-24	0.0092	0.0437	0.0501453	0.747583	0.57062
covid	bNGF	rs612169	A	G	-0.088188	0.010398	2.233e-17	-0.0575	0.0241	0.79955	0.438737	0.696205
covid	bNGF	rs73062389	A	G	0.19886	0.025917	1.684e-14	-0.0259	0.0902	0.214725	0.439729	0.659544
covid	Eotaxin	rs10774671	A	G	0.062345	0.01037	1.833e-09	0.0033	0.0178	0.933553	0.834266	0.67224
covid	Eotaxin	rs2109069	A	G	0.064527	0.011544	2.276e-08	-0.0046	0.0166	0.505575	0.192802	0.0328323
covid	Eotaxin	rs35508621	C	T	0.17698	0.017562	6.986e-24	-0.0238	0.0284	0.0501453	0.747583	0.57062
covid	Eotaxin	rs612169	A	G	-0.088188	0.010398	2.233e-17	-0.005	0.0158	0.79955	0.438737	0.696205
covid	Eotaxin	rs73062389	A	G	0.19886	0.025917	1.684e-14	0.0663	0.0605	0.214725	0.439729	0.659544
covid	FGFBasic	rs10774671	A	G	0.062345	0.01037	1.833e-09	-0.0127	0.0185	0.933553	0.834266	0.67224
covid	FGFBasic	rs2109069	A	G	0.064527	0.011544	2.276e-08	-0.0151	0.0172	0.505575	0.192802	0.0328323
covid	FGFBasic	rs35508621	C	T	0.17698	0.017562	6.986e-24	-0.0324	0.0296	0.0501453	0.747583	0.57062
covid	FGFBasic	rs612169	A	G	-0.088188	0.010398	2.233e-17	-0.0092	0.0164	0.79955	0.438737	0.696205
covid	FGFBasic	rs73062389	A	G	0.19886	0.025917	1.684e-14	0.021	0.0616	0.214725	0.439729	0.659544
covid	GCSF	rs10774671	A	G	0.062345	0.01037	1.833e-09	-0.009	0.018	0.933553	0.834266	0.67224
covid	GCSF	rs2109069	A	G	0.064527	0.011544	2.276e-08	-0.0006	0.0168	0.505575	0.192802	0.0328323
covid	GCSF	rs35508621	C	T	0.17698	0.017562	6.986e-24	-0.0527	0.0288	0.0501453	0.747583	0.57062
covid	GCSF	rs612169	A	G	-0.088188	0.010398	2.233e-17	0.0004	0.016	0.79955	0.438737	0.696205
covid	GCSF	rs73062389	A	G	0.19886	0.025917	1.684e-14	-0.0638	0.0595	0.214725	0.439729	0.659544
covid	GROa	rs10774671	A	G	0.062345	0.01037	1.833e-09	-0.0544	0.027	0.933553	0.834266	0.67224
covid	GROa	rs2109069	A	G	0.064527	0.011544	2.276e-08	-0.0197	0.0253	0.505575	0.192802	0.0328323
covid	GROa	rs35508621	C	T	0.17698	0.017562	6.986e-24	-0.0241	0.0441	0.0501453	0.747583	0.57062
covid	GROa	rs612169	A	G	-0.088188	0.010398	2.233e-17	0.038	0.0242	0.79955	0.438737	0.696205
covid	GROa	rs73062389	A	G	0.19886	0.025917	1.684e-14	-0.1025	0.0886	0.214725	0.439729	0.659544
covid	HGF	rs10774671	A	G	0.062345	0.01037	1.833e-09	-0.0217	0.0176	0.933553	0.834266	0.67224
covid	HGF	rs2109069	A	G	0.064527	0.011544	2.276e-08	-0.0053	0.0165	0.505575	0.192802	0.0328323
covid	HGF	rs35508621	C	T	0.17698	0.017562	6.986e-24	-0.0041	0.0282	0.0501453	0.747583	0.57062
covid	HGF	rs612169	A	G	-0.088188	0.010398	2.233e-17	0.0257	0.0157	0.79955	0.438737	0.696205
covid	HGF	rs73062389	A	G	0.19886	0.025917	1.684e-14	-0.0154	0.0597	0.214725	0.439729	0.659544
covid	IFNg	rs10774671	A	G	0.062345	0.01037	1.833e-09	-0.0234	0.0183	0.933553	0.834266	0.67224
covid	IFNg	rs2109069	A	G	0.064527	0.011544	2.276e-08	0.0055	0.0171	0.505575	0.192802	0.0328323
covid	IFNg	rs35508621	C	T	0.17698	0.017562	6.986e-24	-0.0216	0.0293	0.0501453	0.747583	0.57062
covid	IFNg	rs612169	A	G	-0.088188	0.010398	2.233e-17	-0.0272	0.0163	0.79955	0.438737	0.696205
covid	IFNg	rs73062389	A	G	0.19886	0.025917	1.684e-14	0.0117	0.0614	0.214725	0.439729	0.659544
covid	IL10	rs10774671	A	G	0.062345	0.01037	1.833e-09	-0.0084	0.0183	0.933553	0.834266	0.67224
covid	IL10	rs2109069	A	G	0.064527	0.011544	2.276e-08	-0.0333	0.0171	0.505575	0.192802	0.0328323
covid	IL10	rs35508621	C	T	0.17698	0.017562	6.986e-24	-0.0049	0.0294	0.0501453	0.747583	0.57062
covid	IL10	rs612169	A	G	-0.088188	0.010398	2.233e-17	-0.0103	0.0163	0.79955	0.438737	0.696205
covid	IL10	rs73062389	A	G	0.19886	0.025917	1.684e-14	-0.0003	0.061	0.214725	0.439729	0.659544
covid	IP10	rs10774671	A	G	0.062345	0.01037	1.833e-09	-0.0575	0.0264	0.933553	0.834266	0.67224
covid	IP10	rs2109069	A	G	0.064527	0.011544	2.276e-08	0.0266	0.0247	0.505575	0.192802	0.0328323
covid	IP10	rs35508621	C	T	0.17698	0.017562	6.986e-24	0.0794	0.043	0.0501453	0.747583	0.57062
covid	IP10	rs612169	A	G	-0.088188	0.010398	2.233e-17	-0.0066	0.0236	0.79955	0.438737	0.696205
covid	IP10	rs73062389	A	G	0.19886	0.025917	1.684e-14	0.2084	0.0875	0.214725	0.439729	0.659544
covid	IL12p70	rs10774671	A	G	0.062345	0.01037	1.833e-09	-0.002	0.0177	0.933553	0.834266	0.67224
covid	IL12p70	rs2109069	A	G	0.064527	0.011544	2.276e-08	-0.0233	0.0165	0.505575	0.192802	0.0328323
covid	IL12p70	rs35508621	C	T	0.17698	0.017562	6.986e-24	-0.0395	0.0283	0.0501453	0.747583	0.57062
covid	IL12p70	rs612169	A	G	-0.088188	0.010398	2.233e-17	-0.0103	0.0157	0.79955	0.438737	0.696205
covid	IL12p70	rs73062389	A	G	0.19886	0.025917	1.684e-14	0.0023	0.0594	0.214725	0.439729	0.659544
covid	IL13	rs10774671	A	G	0.062345	0.01037	1.833e-09	-0.0188	0.0269	0.933553	0.834266	0.67224
covid	IL13	rs2109069	A	G	0.064527	0.011544	2.276e-08	-0.0334	0.0251	0.505575	0.192802	0.0328323
covid	IL13	rs35508621	C	T	0.17698	0.017562	6.986e-24	-0.0047	0.0436	0.0501453	0.747583	0.57062
covid	IL13	rs612169	A	G	-0.088188	0.010398	2.233e-17	-0.0358	0.024	0.79955	0.438737	0.696205
covid	IL13	rs73062389	A	G	0.19886	0.025917	1.684e-14	0.0163	0.0868	0.214725	0.439729	0.659544
covid	IL16	rs10774671	A	G	0.062345	0.01037	1.833e-09	-0.0079	0.027	0.933553	0.834266	0.67224
covid	IL16	rs2109069	A	G	0.064527	0.011544	2.276e-08	0.0249	0.0253	0.505575	0.192802	0.0328323
covid	IL16	rs35508621	C	T	0.17698	0.017562	6.986e-24	0.0484	0.0442	0.0501453	0.747583	0.57062
covid	IL16	rs612169	A	G	-0.088188	0.010398	2.233e-17	0.0057	0.0242	0.79955	0.438737	0.696205
covid	IL16	rs73062389	A	G	0.19886	0.025917	1.684e-14	-0.0913	0.088	0.214725	0.439729	0.659544
covid	IL17	rs10774671	A	G	0.062345	0.01037	1.833e-09	-0.0141	0.0183	0.933553	0.834266	0.67224
covid	IL17	rs2109069	A	G	0.064527	0.011544	2.276e-08	-0.0081	0.017	0.505575	0.192802	0.0328323
covid	IL17	rs35508621	C	T	0.17698	0.017562	6.986e-24	-0.0329	0.0292	0.0501453	0.747583	0.57062
covid	IL17	rs612169	A	G	-0.088188	0.010398	2.233e-17	-0.003	0.0162	0.79955	0.438737	0.696205
covid	IL17	rs73062389	A	G	0.19886	0.025917	1.684e-14	-0.0335	0.0613	0.214725	0.439729	0.659544
covid	IL18	rs10774671	A	G	0.062345	0.01037	1.833e-09	0.0076	0.0266	0.933553	0.834266	0.67224
covid	IL18	rs2109069	A	G	0.064527	0.011544	2.276e-08	0.0163	0.0248	0.505575	0.192802	0.0328323
covid	IL18	rs35508621	C	T	0.17698	0.017562	6.986e-24	-0.1006	0.0433	0.0501453	0.747583	0.57062
covid	IL18	rs612169	A	G	-0.088188	0.010398	2.233e-17	0.0007	0.0237	0.79955	0.438737	0.696205
covid	IL18	rs73062389	A	G	0.19886	0.025917	1.684e-14	-0.0957	0.0864	0.214725	0.439729	0.659544
covid	IL1b	rs10774671	A	G	0.062345	0.01037	1.833e-09	-0.0359	0.0211	0.933553	0.834266	0.67224
covid	IL1b	rs2109069	A	G	0.064527	0.011544	2.276e-08	-0.0163	0.0197	0.505575	0.192802	0.0328323
covid	IL1b	rs35508621	C	T	0.17698	0.017562	6.986e-24	-0.0043	0.0343	0.0501453	0.747583	0.57062
covid	IL1b	rs612169	A	G	-0.088188	0.010398	2.233e-17	0.0112	0.0189	0.79955	0.438737	0.696205
covid	IL1b	rs73062389	A	G	0.19886	0.025917	1.684e-14	-0.1146	0.0692	0.214725	0.439729	0.659544
covid	IL1ra	rs10774671	A	G	0.062345	0.01037	1.833e-09	-0.0362	0.0266	0.933553	0.834266	0.67224
covid	IL1ra	rs2109069	A	G	0.064527	0.011544	2.276e-08	-0.0088	0.0249	0.505575	0.192802	0.0328323
covid	IL1ra	rs35508621	C	T	0.17698	0.017562	6.986e-24	0.0233	0.0434	0.0501453	0.747583	0.57062
covid	IL1ra	rs612169	A	G	-0.088188	0.010398	2.233e-17	-0.0434	0.0237	0.79955	0.438737	0.696205
covid	IL1ra	rs73062389	A	G	0.19886	0.025917	1.684e-14	0.1623	0.0877	0.214725	0.439729	0.659544
covid	IL2	rs10774671	A	G	0.062345	0.01037	1.833e-09	-0.0093	0.0271	0.933553	0.834266	0.67224
covid	IL2	rs2109069	A	G	0.064527	0.011544	2.276e-08	-0.0335	0.0254	0.505575	0.192802	0.0328323
covid	IL2	rs35508621	C	T	0.17698	0.017562	6.986e-24	0.0024	0.0445	0.0501453	0.747583	0.57062
covid	IL2	rs612169	A	G	-0.088188	0.010398	2.233e-17	-0.0522	0.0242	0.79955	0.438737	0.696205
covid	IL2	rs73062389	A	G	0.19886	0.025917	1.684e-14	0.0763	0.0886	0.214725	0.439729	0.659544
covid	IL2ra	rs10774671	A	G	0.062345	0.01037	1.833e-09	-0.033	0.0264	0.933553	0.834266	0.67224
covid	IL2ra	rs2109069	A	G	0.064527	0.011544	2.276e-08	0.0087	0.0247	0.505575	0.192802	0.0328323
covid	IL2ra	rs35508621	C	T	0.17698	0.017562	6.986e-24	-0.0838	0.043	0.0501453	0.747583	0.57062
covid	IL2ra	rs612169	A	G	-0.088188	0.010398	2.233e-17	0.0228	0.0236	0.79955	0.438737	0.696205
covid	IL2ra	rs73062389	A	G	0.19886	0.025917	1.684e-14	-0.1669	0.0867	0.214725	0.439729	0.659544
covid	IL4	rs10774671	A	G	0.062345	0.01037	1.833e-09	-0.0104	0.0178	0.933553	0.834266	0.67224
covid	IL4	rs2109069	A	G	0.064527	0.011544	2.276e-08	-0.018	0.0166	0.505575	0.192802	0.0328323
covid	IL4	rs35508621	C	T	0.17698	0.017562	6.986e-24	-0.0572	0.0285	0.0501453	0.747583	0.57062
covid	IL4	rs612169	A	G	-0.088188	0.010398	2.233e-17	-0.0356	0.0159	0.79955	0.438737	0.696205
covid	IL4	rs73062389	A	G	0.19886	0.025917	1.684e-14	-0.0067	0.0597	0.214725	0.439729	0.659544
covid	IL5	rs10774671	A	G	0.062345	0.01037	1.833e-09	-0.0594	0.0277	0.933553	0.834266	0.67224
covid	IL5	rs2109069	A	G	0.064527	0.011544	2.276e-08	-0.0232	0.0258	0.505575	0.192802	0.0328323
covid	IL5	rs35508621	C	T	0.17698	0.017562	6.986e-24	0.0204	0.0449	0.0501453	0.747583	0.57062
covid	IL5	rs612169	A	G	-0.088188	0.010398	2.233e-17	-0.0269	0.0247	0.79955	0.438737	0.696205
covid	IL5	rs73062389	A	G	0.19886	0.025917	1.684e-14	-0.0414	0.0888	0.214725	0.439729	0.659544
covid	IL6	rs10774671	A	G	0.062345	0.01037	1.833e-09	-0.011	0.0178	0.933553	0.834266	0.67224
covid	IL6	rs2109069	A	G	0.064527	0.011544	2.276e-08	-0.0115	0.0165	0.505575	0.192802	0.0328323
covid	IL6	rs35508621	C	T	0.17698	0.017562	6.986e-24	-0.0178	0.0284	0.0501453	0.747583	0.57062
covid	IL6	rs612169	A	G	-0.088188	0.010398	2.233e-17	-0.0313	0.0158	0.79955	0.438737	0.696205
covid	IL6	rs73062389	A	G	0.19886	0.025917	1.684e-14	0.0431	0.0601	0.214725	0.439729	0.659544
covid	IL7	rs10774671	A	G	0.062345	0.01037	1.833e-09	-0.0175	0.0273	0.933553	0.834266	0.67224
covid	IL7	rs2109069	A	G	0.064527	0.011544	2.276e-08	-0.0269	0.0256	0.505575	0.192802	0.0328323
covid	IL7	rs35508621	C	T	0.17698	0.017562	6.986e-24	-0.0367	0.0445	0.0501453	0.747583	0.57062
covid	IL7	rs612169	A	G	-0.088188	0.010398	2.233e-17	-0.0199	0.0245	0.79955	0.438737	0.696205
covid	IL7	rs73062389	A	G	0.19886	0.025917	1.684e-14	0.0386	0.0882	0.214725	0.439729	0.659544
covid	IL8	rs10774671	A	G	0.062345	0.01037	1.833e-09	-0.0249	0.0269	0.933553	0.834266	0.67224
covid	IL8	rs2109069	A	G	0.064527	0.011544	2.276e-08	-0.0108	0.0252	0.505575	0.192802	0.0328323
covid	IL8	rs35508621	C	T	0.17698	0.017562	6.986e-24	-0.0139	0.0437	0.0501453	0.747583	0.57062
covid	IL8	rs612169	A	G	-0.088188	0.010398	2.233e-17	-0.0022	0.0241	0.79955	0.438737	0.696205
covid	IL8	rs73062389	A	G	0.19886	0.025917	1.684e-14	-0.1467	0.0882	0.214725	0.439729	0.659544
covid	IL9	rs10774671	A	G	0.062345	0.01037	1.833e-09	-0.0332	0.0266	0.933553	0.834266	0.67224
covid	IL9	rs2109069	A	G	0.064527	0.011544	2.276e-08	0.0131	0.0249	0.505575	0.192802	0.0328323
covid	IL9	rs35508621	C	T	0.17698	0.017562	6.986e-24	-0.0354	0.0434	0.0501453	0.747583	0.57062
covid	IL9	rs612169	A	G	-0.088188	0.010398	2.233e-17	-0.0173	0.0237	0.79955	0.438737	0.696205
covid	IL9	rs73062389	A	G	0.19886	0.025917	1.684e-14	0.1548	0.0864	0.214725	0.439729	0.659544
covid	MCP1	rs10774671	A	G	0.062345	0.01037	1.833e-09	-0.0123	0.0177	0.933553	0.834266	0.67224
covid	MCP1	rs2109069	A	G	0.064527	0.011544	2.276e-08	-0.0037	0.0165	0.505575	0.192802	0.0328323
covid	MCP1	rs35508621	C	T	0.17698	0.017562	6.986e-24	0.1046	0.0283	0.0501453	0.747583	0.57062
covid	MCP1	rs612169	A	G	-0.088188	0.010398	2.233e-17	-0.0197	0.0157	0.79955	0.438737	0.696205
covid	MCP1	rs73062389	A	G	0.19886	0.025917	1.684e-14	-0.0942	0.0594	0.214725	0.439729	0.659544
covid	MCP3	rs10774671	A	G	0.062345	0.01037	1.833e-09	0.0022	0.0497	0.933553	0.834266	0.67224
covid	MCP3	rs2109069	A	G	0.064527	0.011544	2.276e-08	0.0417	0.0459	0.505575	0.192802	0.0328323
covid	MCP3	rs35508621	C	T	0.17698	0.017562	6.986e-24	0.1485	0.0793	0.0501453	0.747583	0.57062
covid	MCP3	rs612169	A	G	-0.088188	0.010398	2.233e-17	-0.0479	0.0431	0.79955	0.438737	0.696205
covid	MCSF	rs10774671	A	G	0.062345	0.01037	1.833e-09	-0.0333	0.0323	0.933553	0.834266	0.67224
covid	MCSF	rs2109069	A	G	0.064527	0.011544	2.276e-08	-0.0139	0.0302	0.505575	0.192802	0.0328323
covid	MCSF	rs35508621	C	T	0.17698	0.017562	6.986e-24	-0.0368	0.0524	0.0501453	0.747583	0.57062
covid	MCSF	rs612169	A	G	-0.088188	0.010398	2.233e-17	0.0339	0.0289	0.79955	0.438737	0.696205
covid	MCSF	rs73062389	A	G	0.19886	0.025917	1.684e-14	-0.2513	0.1067	0.214725	0.439729	0.659544
covid	MIF	rs10774671	A	G	0.062345	0.01037	1.833e-09	-0.0059	0.0271	0.933553	0.834266	0.67224
covid	MIF	rs2109069	A	G	0.064527	0.011544	2.276e-08	-0.0007	0.0255	0.505575	0.192802	0.0328323
covid	MIF	rs35508621	C	T	0.17698	0.017562	6.986e-24	0.0327	0.0442	0.0501453	0.747583	0.57062
covid	MIF	rs612169	A	G	-0.088188	0.010398	2.233e-17	-0.0116	0.0242	0.79955	0.438737	0.696205
covid	MIF	rs73062389	A	G	0.19886	0.025917	1.684e-14	-0.0127	0.0905	0.214725	0.439729	0.659544
covid	MIG	rs10774671	A	G	0.062345	0.01037	1.833e-09	-0.0739	0.0264	0.933553	0.834266	0.67224
covid	MIG	rs2109069	A	G	0.064527	0.011544	2.276e-08	0.0074	0.0247	0.505575	0.192802	0.0328323
covid	MIG	rs35508621	C	T	0.17698	0.017562	6.986e-24	0.0366	0.0429	0.0501453	0.747583	0.57062
covid	MIG	rs612169	A	G	-0.088188	0.010398	2.233e-17	0.0229	0.0235	0.79955	0.438737	0.696205
covid	MIG	rs73062389	A	G	0.19886	0.025917	1.684e-14	0.0902	0.0862	0.214725	0.439729	0.659544
covid	MIP1a	rs10774671	A	G	0.062345	0.01037	1.833e-09	-0.0348	0.027	0.933553	0.834266	0.67224
covid	MIP1a	rs2109069	A	G	0.064527	0.011544	2.276e-08	0.0112	0.0252	0.505575	0.192802	0.0328323
covid	MIP1a	rs35508621	C	T	0.17698	0.017562	6.986e-24	0.0206	0.0438	0.0501453	0.747583	0.57062
covid	MIP1a	rs612169	A	G	-0.088188	0.010398	2.233e-17	-0.0247	0.0241	0.79955	0.438737	0.696205
covid	MIP1a	rs73062389	A	G	0.19886	0.025917	1.684e-14	0.0155	0.0877	0.214725	0.439729	0.659544
covid	MIP1b	rs10774671	A	G	0.062345	0.01037	1.833e-09	-0.02	0.0177	0.933553	0.834266	0.67224
covid	MIP1b	rs2109069	A	G	0.064527	0.011544	2.276e-08	0.0207	0.0164	0.505575	0.192802	0.0328323
covid	MIP1b	rs35508621	C	T	0.17698	0.017562	6.986e-24	-0.1478	0.0282	0.0501453	0.747583	0.57062
covid	MIP1b	rs612169	A	G	-0.088188	0.010398	2.233e-17	0.0079	0.0157	0.79955	0.438737	0.696205
covid	MIP1b	rs73062389	A	G	0.19886	0.025917	1.684e-14	-0.1698	0.0591	0.214725	0.439729	0.659544
covid	PDGFbb	rs10774671	A	G	0.062345	0.01037	1.833e-09	0.0119	0.0177	0.933553	0.834266	0.67224
covid	PDGFbb	rs2109069	A	G	0.064527	0.011544	2.276e-08	0.0194	0.0165	0.505575	0.192802	0.0328323
covid	PDGFbb	rs35508621	C	T	0.17698	0.017562	6.986e-24	-0.0249	0.0283	0.0501453	0.747583	0.57062
covid	PDGFbb	rs612169	A	G	-0.088188	0.010398	2.233e-17	-0.0109	0.0157	0.79955	0.438737	0.696205
covid	PDGFbb	rs73062389	A	G	0.19886	0.025917	1.684e-14	0.0033	0.0593	0.214725	0.439729	0.659544
covid	RANTES	rs10774671	A	G	0.062345	0.01037	1.833e-09	-0.0017	0.0274	0.933553	0.834266	0.67224
covid	RANTES	rs2109069	A	G	0.064527	0.011544	2.276e-08	0.0069	0.0257	0.505575	0.192802	0.0328323
covid	RANTES	rs35508621	C	T	0.17698	0.017562	6.986e-24	0.0843	0.0444	0.0501453	0.747583	0.57062
covid	RANTES	rs612169	A	G	-0.088188	0.010398	2.233e-17	0.0128	0.0245	0.79955	0.438737	0.696205
covid	RANTES	rs73062389	A	G	0.19886	0.025917	1.684e-14	-0.0596	0.0884	0.214725	0.439729	0.659544
covid	SCF	rs10774671	A	G	0.062345	0.01037	1.833e-09	-0.0113	0.0176	0.933553	0.834266	0.67224
covid	SCF	rs2109069	A	G	0.064527	0.011544	2.276e-08	-0.0101	0.0164	0.505575	0.192802	0.0328323
covid	SCF	rs35508621	C	T	0.17698	0.017562	6.986e-24	0.0165	0.0282	0.0501453	0.747583	0.57062
covid	SCF	rs612169	A	G	-0.088188	0.010398	2.233e-17	0.0295	0.0157	0.79955	0.438737	0.696205
covid	SCF	rs73062389	A	G	0.19886	0.025917	1.684e-14	0.0591	0.0593	0.214725	0.439729	0.659544
covid	SCGFb	rs10774671	A	G	0.062345	0.01037	1.833e-09	-0.0015	0.0264	0.933553	0.834266	0.67224
covid	SCGFb	rs2109069	A	G	0.064527	0.011544	2.276e-08	-0.048	0.0247	0.505575	0.192802	0.0328323
covid	SCGFb	rs35508621	C	T	0.17698	0.017562	6.986e-24	0.0336	0.0429	0.0501453	0.747583	0.57062
covid	SCGFb	rs612169	A	G	-0.088188	0.010398	2.233e-17	-0.0079	0.0236	0.79955	0.438737	0.696205
covid	SCGFb	rs73062389	A	G	0.19886	0.025917	1.684e-14	-0.0482	0.0863	0.214725	0.439729	0.659544
covid	SDF1a	rs10774671	A	G	0.062345	0.01037	1.833e-09	0.007	0.0182	0.933553	0.834266	0.67224
covid	SDF1a	rs2109069	A	G	0.064527	0.011544	2.276e-08	0.0109	0.017	0.505575	0.192802	0.0328323
covid	SDF1a	rs35508621	C	T	0.17698	0.017562	6.986e-24	-0.0591	0.0291	0.0501453	0.747583	0.57062
covid	SDF1a	rs612169	A	G	-0.088188	0.010398	2.233e-17	-0.0014	0.0162	0.79955	0.438737	0.696205
covid	SDF1a	rs73062389	A	G	0.19886	0.025917	1.684e-14	0.0475	0.0609	0.214725	0.439729	0.659544
covid	TNFa	rs10774671	A	G	0.062345	0.01037	1.833e-09	-0.0488	0.0272	0.933553	0.834266	0.67224
covid	TNFa	rs2109069	A	G	0.064527	0.011544	2.276e-08	-0.031	0.0254	0.505575	0.192802	0.0328323
covid	TNFa	rs35508621	C	T	0.17698	0.017562	6.986e-24	0.015	0.0442	0.0501453	0.747583	0.57062
covid	TNFa	rs612169	A	G	-0.088188	0.010398	2.233e-17	-0.0351	0.0244	0.79955	0.438737	0.696205
covid	TNFa	rs73062389	A	G	0.19886	0.025917	1.684e-14	0.0599	0.09	0.214725	0.439729	0.659544
covid	TNFb	rs10774671	A	G	0.062345	0.01037	1.833e-09	0.0242	0.041	0.933553	0.834266	0.67224
covid	TNFb	rs2109069	A	G	0.064527	0.011544	2.276e-08	-0.0337	0.0379	0.505575	0.192802	0.0328323
covid	TNFb	rs35508621	C	T	0.17698	0.017562	6.986e-24	-0.1367	0.0657	0.0501453	0.747583	0.57062
covid	TNFb	rs612169	A	G	-0.088188	0.010398	2.233e-17	0.0578	0.0359	0.79955	0.438737	0.696205
covid	TRAIL	rs10774671	A	G	0.062345	0.01037	1.833e-09	-0.0226	0.0177	0.933553	0.834266	0.67224
covid	TRAIL	rs2109069	A	G	0.064527	0.011544	2.276e-08	0.0063	0.0165	0.505575	0.192802	0.0328323
covid	TRAIL	rs35508621	C	T	0.17698	0.017562	6.986e-24	0.0005	0.0284	0.0501453	0.747583	0.57062
covid	TRAIL	rs612169	A	G	-0.088188	0.010398	2.233e-17	0.065	0.0158	0.79955	0.438737	0.696205
covid	TRAIL	rs73062389	A	G	0.19886	0.025917	1.684e-14	-0.0726	0.0596	0.214725	0.439729	0.659544
covid	VEGF	rs10774671	A	G	0.062345	0.01037	1.833e-09	-0.0296	0.0191	0.933553	0.834266	0.67224
covid	VEGF	rs2109069	A	G	0.064527	0.011544	2.276e-08	-0.0134	0.0179	0.505575	0.192802	0.0328323
covid	VEGF	rs35508621	C	T	0.17698	0.017562	6.986e-24	-0.0236	0.0305	0.0501453	0.747583	0.57062
covid	VEGF	rs612169	A	G	-0.088188	0.010398	2.233e-17	-0.0003	0.0169	0.79955	0.438737	0.696205
covid	VEGF	rs73062389	A	G	0.19886	0.025917	1.684e-14	-0.0283	0.0641	0.214725	0.439729	0.659544

## Sheet: Table S17
Table S17 Summary statistics of hospitalized COVID-19 on cytokines (leave out ukb).
exposure	outcome	SNP	effect_allele	other_allele	beta for exposure	se for exposure	pval for exposure	beta for outcome	se for outcome	pval for alcohol	pval for smoking	pval for walking
hospitalized covid	CTACK	rs10774679	T	C	0.12021	0.01885	1.803e-10	0.0194	0.0266	0.794971	0.974633	0.92867
hospitalized covid	CTACK	rs13050728	C	T	-0.15355	0.019242	1.461e-15	-0.0079	0.0243	0.47816	0.44013	0.561136
hospitalized covid	CTACK	rs2109069	A	G	0.17539	0.02051	1.215e-17	-0.0639	0.0249	0.505575	0.192802	0.0328323
hospitalized covid	CTACK	rs34288077	G	A	0.54998	0.033126	6.703e-62	-0.0446	0.0432	0.0526723	0.754769	0.556214
hospitalized covid	bNGF	rs10774679	T	C	0.12021	0.01885	1.803e-10	-0.0544	0.027	0.794971	0.974633	0.92867
hospitalized covid	bNGF	rs13050728	C	T	-0.15355	0.019242	1.461e-15	0.0083	0.0247	0.47816	0.44013	0.561136
hospitalized covid	bNGF	rs2109069	A	G	0.17539	0.02051	1.215e-17	-0.0263	0.0252	0.505575	0.192802	0.0328323
hospitalized covid	bNGF	rs34288077	G	A	0.54998	0.033126	6.703e-62	0.0094	0.0437	0.0526723	0.754769	0.556214
hospitalized covid	Eotaxin	rs10774679	T	C	0.12021	0.01885	1.803e-10	0.004	0.0178	0.794971	0.974633	0.92867
hospitalized covid	Eotaxin	rs13050728	C	T	-0.15355	0.019242	1.461e-15	0.0142	0.0163	0.47816	0.44013	0.561136
hospitalized covid	Eotaxin	rs2109069	A	G	0.17539	0.02051	1.215e-17	-0.0046	0.0166	0.505575	0.192802	0.0328323
hospitalized covid	Eotaxin	rs34288077	G	A	0.54998	0.033126	6.703e-62	-0.024	0.0284	0.0526723	0.754769	0.556214
hospitalized covid	FGFBasic	rs10774679	T	C	0.12021	0.01885	1.803e-10	-0.0099	0.0185	0.794971	0.974633	0.92867
hospitalized covid	FGFBasic	rs13050728	C	T	-0.15355	0.019242	1.461e-15	-0.008	0.0169	0.47816	0.44013	0.561136
hospitalized covid	FGFBasic	rs2109069	A	G	0.17539	0.02051	1.215e-17	-0.0151	0.0172	0.505575	0.192802	0.0328323
hospitalized covid	FGFBasic	rs34288077	G	A	0.54998	0.033126	6.703e-62	-0.0319	0.0296	0.0526723	0.754769	0.556214
hospitalized covid	GCSF	rs10774679	T	C	0.12021	0.01885	1.803e-10	-0.0067	0.018	0.794971	0.974633	0.92867
hospitalized covid	GCSF	rs13050728	C	T	-0.15355	0.019242	1.461e-15	-0.0088	0.0165	0.47816	0.44013	0.561136
hospitalized covid	GCSF	rs2109069	A	G	0.17539	0.02051	1.215e-17	-0.0006	0.0168	0.505575	0.192802	0.0328323
hospitalized covid	GCSF	rs34288077	G	A	0.54998	0.033126	6.703e-62	-0.0522	0.0288	0.0526723	0.754769	0.556214
hospitalized covid	GROa	rs10774679	T	C	0.12021	0.01885	1.803e-10	-0.0531	0.027	0.794971	0.974633	0.92867
hospitalized covid	GROa	rs13050728	C	T	-0.15355	0.019242	1.461e-15	-0.0322	0.0248	0.47816	0.44013	0.561136
hospitalized covid	GROa	rs2109069	A	G	0.17539	0.02051	1.215e-17	-0.0197	0.0253	0.505575	0.192802	0.0328323
hospitalized covid	GROa	rs34288077	G	A	0.54998	0.033126	6.703e-62	-0.024	0.0441	0.0526723	0.754769	0.556214
hospitalized covid	HGF	rs10774679	T	C	0.12021	0.01885	1.803e-10	-0.02	0.0176	0.794971	0.974633	0.92867
hospitalized covid	HGF	rs13050728	C	T	-0.15355	0.019242	1.461e-15	0.0238	0.0162	0.47816	0.44013	0.561136
hospitalized covid	HGF	rs2109069	A	G	0.17539	0.02051	1.215e-17	-0.0053	0.0165	0.505575	0.192802	0.0328323
hospitalized covid	HGF	rs34288077	G	A	0.54998	0.033126	6.703e-62	-0.0041	0.0282	0.0526723	0.754769	0.556214
hospitalized covid	IFNg	rs10774679	T	C	0.12021	0.01885	1.803e-10	-0.0228	0.0183	0.794971	0.974633	0.92867
hospitalized covid	IFNg	rs13050728	C	T	-0.15355	0.019242	1.461e-15	-0.01	0.0168	0.47816	0.44013	0.561136
hospitalized covid	IFNg	rs2109069	A	G	0.17539	0.02051	1.215e-17	0.0055	0.0171	0.505575	0.192802	0.0328323
hospitalized covid	IFNg	rs34288077	G	A	0.54998	0.033126	6.703e-62	-0.0215	0.0293	0.0526723	0.754769	0.556214
hospitalized covid	IL10	rs10774679	T	C	0.12021	0.01885	1.803e-10	-0.0069	0.0183	0.794971	0.974633	0.92867
hospitalized covid	IL10	rs13050728	C	T	-0.15355	0.019242	1.461e-15	0.0083	0.0168	0.47816	0.44013	0.561136
hospitalized covid	IL10	rs2109069	A	G	0.17539	0.02051	1.215e-17	-0.0333	0.0171	0.505575	0.192802	0.0328323
hospitalized covid	IL10	rs34288077	G	A	0.54998	0.033126	6.703e-62	-0.0045	0.0294	0.0526723	0.754769	0.556214
hospitalized covid	IP10	rs10774679	T	C	0.12021	0.01885	1.803e-10	-0.0545	0.0264	0.794971	0.974633	0.92867
hospitalized covid	IP10	rs13050728	C	T	-0.15355	0.019242	1.461e-15	0.0059	0.0241	0.47816	0.44013	0.561136
hospitalized covid	IP10	rs2109069	A	G	0.17539	0.02051	1.215e-17	0.0266	0.0247	0.505575	0.192802	0.0328323
hospitalized covid	IP10	rs34288077	G	A	0.54998	0.033126	6.703e-62	0.0796	0.043	0.0526723	0.754769	0.556214
hospitalized covid	IL12p70	rs10774679	T	C	0.12021	0.01885	1.803e-10	0.0008	0.0177	0.794971	0.974633	0.92867
hospitalized covid	IL12p70	rs13050728	C	T	-0.15355	0.019242	1.461e-15	0.0023	0.0162	0.47816	0.44013	0.561136
hospitalized covid	IL12p70	rs2109069	A	G	0.17539	0.02051	1.215e-17	-0.0233	0.0165	0.505575	0.192802	0.0328323
hospitalized covid	IL12p70	rs34288077	G	A	0.54998	0.033126	6.703e-62	-0.0392	0.0283	0.0526723	0.754769	0.556214
hospitalized covid	IL13	rs10774679	T	C	0.12021	0.01885	1.803e-10	-0.0162	0.0269	0.794971	0.974633	0.92867
hospitalized covid	IL13	rs13050728	C	T	-0.15355	0.019242	1.461e-15	0.0258	0.0247	0.47816	0.44013	0.561136
hospitalized covid	IL13	rs2109069	A	G	0.17539	0.02051	1.215e-17	-0.0334	0.0251	0.505575	0.192802	0.0328323
hospitalized covid	IL13	rs34288077	G	A	0.54998	0.033126	6.703e-62	-0.0046	0.0437	0.0526723	0.754769	0.556214
hospitalized covid	IL16	rs10774679	T	C	0.12021	0.01885	1.803e-10	-0.0096	0.027	0.794971	0.974633	0.92867
hospitalized covid	IL16	rs13050728	C	T	-0.15355	0.019242	1.461e-15	-0.0019	0.0248	0.47816	0.44013	0.561136
hospitalized covid	IL16	rs2109069	A	G	0.17539	0.02051	1.215e-17	0.0249	0.0253	0.505575	0.192802	0.0328323
hospitalized covid	IL16	rs34288077	G	A	0.54998	0.033126	6.703e-62	0.0485	0.0442	0.0526723	0.754769	0.556214
hospitalized covid	IL17	rs10774679	T	C	0.12021	0.01885	1.803e-10	-0.0113	0.0183	0.794971	0.974633	0.92867
hospitalized covid	IL17	rs13050728	C	T	-0.15355	0.019242	1.461e-15	0.0016	0.0167	0.47816	0.44013	0.561136
hospitalized covid	IL17	rs2109069	A	G	0.17539	0.02051	1.215e-17	-0.0081	0.017	0.505575	0.192802	0.0328323
hospitalized covid	IL17	rs34288077	G	A	0.54998	0.033126	6.703e-62	-0.0331	0.0292	0.0526723	0.754769	0.556214
hospitalized covid	IL18	rs10774679	T	C	0.12021	0.01885	1.803e-10	0.0072	0.0266	0.794971	0.974633	0.92867
hospitalized covid	IL18	rs13050728	C	T	-0.15355	0.019242	1.461e-15	0.0096	0.0243	0.47816	0.44013	0.561136
hospitalized covid	IL18	rs2109069	A	G	0.17539	0.02051	1.215e-17	0.0163	0.0248	0.505575	0.192802	0.0328323
hospitalized covid	IL18	rs34288077	G	A	0.54998	0.033126	6.703e-62	-0.1013	0.0433	0.0526723	0.754769	0.556214
hospitalized covid	IL1b	rs10774679	T	C	0.12021	0.01885	1.803e-10	-0.0344	0.0211	0.794971	0.974633	0.92867
hospitalized covid	IL1b	rs13050728	C	T	-0.15355	0.019242	1.461e-15	0.0189	0.0193	0.47816	0.44013	0.561136
hospitalized covid	IL1b	rs2109069	A	G	0.17539	0.02051	1.215e-17	-0.0163	0.0197	0.505575	0.192802	0.0328323
hospitalized covid	IL1b	rs34288077	G	A	0.54998	0.033126	6.703e-62	-0.0046	0.0343	0.0526723	0.754769	0.556214
hospitalized covid	IL1ra	rs10774679	T	C	0.12021	0.01885	1.803e-10	-0.0364	0.0266	0.794971	0.974633	0.92867
hospitalized covid	IL1ra	rs13050728	C	T	-0.15355	0.019242	1.461e-15	-0.0137	0.0243	0.47816	0.44013	0.561136
hospitalized covid	IL1ra	rs2109069	A	G	0.17539	0.02051	1.215e-17	-0.0088	0.0249	0.505575	0.192802	0.0328323
hospitalized covid	IL1ra	rs34288077	G	A	0.54998	0.033126	6.703e-62	0.0234	0.0434	0.0526723	0.754769	0.556214
hospitalized covid	IL2	rs10774679	T	C	0.12021	0.01885	1.803e-10	-0.0103	0.0271	0.794971	0.974633	0.92867
hospitalized covid	IL2	rs13050728	C	T	-0.15355	0.019242	1.461e-15	-0.0183	0.0248	0.47816	0.44013	0.561136
hospitalized covid	IL2	rs2109069	A	G	0.17539	0.02051	1.215e-17	-0.0335	0.0254	0.505575	0.192802	0.0328323
hospitalized covid	IL2	rs34288077	G	A	0.54998	0.033126	6.703e-62	0.0025	0.0445	0.0526723	0.754769	0.556214
hospitalized covid	IL2ra	rs10774679	T	C	0.12021	0.01885	1.803e-10	-0.0345	0.0264	0.794971	0.974633	0.92867
hospitalized covid	IL2ra	rs13050728	C	T	-0.15355	0.019242	1.461e-15	0.0089	0.0241	0.47816	0.44013	0.561136
hospitalized covid	IL2ra	rs2109069	A	G	0.17539	0.02051	1.215e-17	0.0087	0.0247	0.505575	0.192802	0.0328323
hospitalized covid	IL2ra	rs34288077	G	A	0.54998	0.033126	6.703e-62	-0.0836	0.043	0.0526723	0.754769	0.556214
hospitalized covid	IL4	rs10774679	T	C	0.12021	0.01885	1.803e-10	-0.011	0.0178	0.794971	0.974633	0.92867
hospitalized covid	IL4	rs13050728	C	T	-0.15355	0.019242	1.461e-15	0.0044	0.0164	0.47816	0.44013	0.561136
hospitalized covid	IL4	rs2109069	A	G	0.17539	0.02051	1.215e-17	-0.018	0.0166	0.505575	0.192802	0.0328323
hospitalized covid	IL4	rs34288077	G	A	0.54998	0.033126	6.703e-62	-0.0571	0.0285	0.0526723	0.754769	0.556214
hospitalized covid	IL5	rs10774679	T	C	0.12021	0.01885	1.803e-10	-0.0573	0.0277	0.794971	0.974633	0.92867
hospitalized covid	IL5	rs13050728	C	T	-0.15355	0.019242	1.461e-15	0.0023	0.0253	0.47816	0.44013	0.561136
hospitalized covid	IL5	rs2109069	A	G	0.17539	0.02051	1.215e-17	-0.0232	0.0258	0.505575	0.192802	0.0328323
hospitalized covid	IL5	rs34288077	G	A	0.54998	0.033126	6.703e-62	0.0204	0.0449	0.0526723	0.754769	0.556214
hospitalized covid	IL6	rs10774679	T	C	0.12021	0.01885	1.803e-10	-0.0101	0.0177	0.794971	0.974633	0.92867
hospitalized covid	IL6	rs13050728	C	T	-0.15355	0.019242	1.461e-15	0.0081	0.0163	0.47816	0.44013	0.561136
hospitalized covid	IL6	rs2109069	A	G	0.17539	0.02051	1.215e-17	-0.0115	0.0165	0.505575	0.192802	0.0328323
hospitalized covid	IL6	rs34288077	G	A	0.54998	0.033126	6.703e-62	-0.0174	0.0284	0.0526723	0.754769	0.556214
hospitalized covid	IL7	rs10774679	T	C	0.12021	0.01885	1.803e-10	-0.0138	0.0273	0.794971	0.974633	0.92867
hospitalized covid	IL7	rs13050728	C	T	-0.15355	0.019242	1.461e-15	-0.0003	0.0251	0.47816	0.44013	0.561136
hospitalized covid	IL7	rs2109069	A	G	0.17539	0.02051	1.215e-17	-0.0269	0.0256	0.505575	0.192802	0.0328323
hospitalized covid	IL7	rs34288077	G	A	0.54998	0.033126	6.703e-62	-0.0366	0.0445	0.0526723	0.754769	0.556214
hospitalized covid	IL8	rs10774679	T	C	0.12021	0.01885	1.803e-10	-0.0268	0.0269	0.794971	0.974633	0.92867
hospitalized covid	IL8	rs13050728	C	T	-0.15355	0.019242	1.461e-15	0.0113	0.0247	0.47816	0.44013	0.561136
hospitalized covid	IL8	rs2109069	A	G	0.17539	0.02051	1.215e-17	-0.0108	0.0252	0.505575	0.192802	0.0328323
hospitalized covid	IL8	rs34288077	G	A	0.54998	0.033126	6.703e-62	-0.0147	0.0437	0.0526723	0.754769	0.556214
hospitalized covid	IL9	rs10774679	T	C	0.12021	0.01885	1.803e-10	-0.0337	0.0266	0.794971	0.974633	0.92867
hospitalized covid	IL9	rs13050728	C	T	-0.15355	0.019242	1.461e-15	-0.0271	0.0243	0.47816	0.44013	0.561136
hospitalized covid	IL9	rs2109069	A	G	0.17539	0.02051	1.215e-17	0.0131	0.0249	0.505575	0.192802	0.0328323
hospitalized covid	IL9	rs34288077	G	A	0.54998	0.033126	6.703e-62	-0.0354	0.0434	0.0526723	0.754769	0.556214
hospitalized covid	MCP1	rs10774679	T	C	0.12021	0.01885	1.803e-10	-0.0132	0.0177	0.794971	0.974633	0.92867
hospitalized covid	MCP1	rs13050728	C	T	-0.15355	0.019242	1.461e-15	0.0095	0.0162	0.47816	0.44013	0.561136
hospitalized covid	MCP1	rs2109069	A	G	0.17539	0.02051	1.215e-17	-0.0037	0.0165	0.505575	0.192802	0.0328323
hospitalized covid	MCP1	rs34288077	G	A	0.54998	0.033126	6.703e-62	0.1052	0.0283	0.0526723	0.754769	0.556214
hospitalized covid	MCP3	rs10774679	T	C	0.12021	0.01885	1.803e-10	-0.0006	0.0495	0.794971	0.974633	0.92867
hospitalized covid	MCP3	rs13050728	C	T	-0.15355	0.019242	1.461e-15	0.0169	0.0445	0.47816	0.44013	0.561136
hospitalized covid	MCP3	rs2109069	A	G	0.17539	0.02051	1.215e-17	0.0417	0.0459	0.505575	0.192802	0.0328323
hospitalized covid	MCP3	rs34288077	G	A	0.54998	0.033126	6.703e-62	0.1481	0.0793	0.0526723	0.754769	0.556214
hospitalized covid	MCSF	rs10774679	T	C	0.12021	0.01885	1.803e-10	-0.0274	0.0322	0.794971	0.974633	0.92867
hospitalized covid	MCSF	rs13050728	C	T	-0.15355	0.019242	1.461e-15	0.0479	0.0292	0.47816	0.44013	0.561136
hospitalized covid	MCSF	rs2109069	A	G	0.17539	0.02051	1.215e-17	-0.0139	0.0302	0.505575	0.192802	0.0328323
hospitalized covid	MCSF	rs34288077	G	A	0.54998	0.033126	6.703e-62	-0.037	0.0524	0.0526723	0.754769	0.556214
hospitalized covid	MIF	rs10774679	T	C	0.12021	0.01885	1.803e-10	-0.0075	0.0271	0.794971	0.974633	0.92867
hospitalized covid	MIF	rs13050728	C	T	-0.15355	0.019242	1.461e-15	0.0225	0.0247	0.47816	0.44013	0.561136
hospitalized covid	MIF	rs2109069	A	G	0.17539	0.02051	1.215e-17	-0.0007	0.0255	0.505575	0.192802	0.0328323
hospitalized covid	MIF	rs34288077	G	A	0.54998	0.033126	6.703e-62	0.0326	0.0443	0.0526723	0.754769	0.556214
hospitalized covid	MIG	rs10774679	T	C	0.12021	0.01885	1.803e-10	-0.0756	0.0264	0.794971	0.974633	0.92867
hospitalized covid	MIG	rs13050728	C	T	-0.15355	0.019242	1.461e-15	0.0018	0.0241	0.47816	0.44013	0.561136
hospitalized covid	MIG	rs2109069	A	G	0.17539	0.02051	1.215e-17	0.0074	0.0247	0.505575	0.192802	0.0328323
hospitalized covid	MIG	rs34288077	G	A	0.54998	0.033126	6.703e-62	0.0366	0.0429	0.0526723	0.754769	0.556214
hospitalized covid	MIP1a	rs10774679	T	C	0.12021	0.01885	1.803e-10	-0.0329	0.027	0.794971	0.974633	0.92867
hospitalized covid	MIP1a	rs13050728	C	T	-0.15355	0.019242	1.461e-15	0.0245	0.0248	0.47816	0.44013	0.561136
hospitalized covid	MIP1a	rs2109069	A	G	0.17539	0.02051	1.215e-17	0.0112	0.0252	0.505575	0.192802	0.0328323
hospitalized covid	MIP1a	rs34288077	G	A	0.54998	0.033126	6.703e-62	0.0205	0.0438	0.0526723	0.754769	0.556214
hospitalized covid	MIP1b	rs10774679	T	C	0.12021	0.01885	1.803e-10	-0.0191	0.0176	0.794971	0.974633	0.92867
hospitalized covid	MIP1b	rs13050728	C	T	-0.15355	0.019242	1.461e-15	-0.0082	0.0162	0.47816	0.44013	0.561136
hospitalized covid	MIP1b	rs2109069	A	G	0.17539	0.02051	1.215e-17	0.0207	0.0164	0.505575	0.192802	0.0328323
hospitalized covid	MIP1b	rs34288077	G	A	0.54998	0.033126	6.703e-62	-0.148	0.0283	0.0526723	0.754769	0.556214
hospitalized covid	PDGFbb	rs10774679	T	C	0.12021	0.01885	1.803e-10	0.0119	0.0176	0.794971	0.974633	0.92867
hospitalized covid	PDGFbb	rs13050728	C	T	-0.15355	0.019242	1.461e-15	-0.0072	0.0162	0.47816	0.44013	0.561136
hospitalized covid	PDGFbb	rs2109069	A	G	0.17539	0.02051	1.215e-17	0.0194	0.0165	0.505575	0.192802	0.0328323
hospitalized covid	PDGFbb	rs34288077	G	A	0.54998	0.033126	6.703e-62	-0.0244	0.0283	0.0526723	0.754769	0.556214
hospitalized covid	RANTES	rs10774679	T	C	0.12021	0.01885	1.803e-10	-0.0038	0.0274	0.794971	0.974633	0.92867
hospitalized covid	RANTES	rs13050728	C	T	-0.15355	0.019242	1.461e-15	0.0589	0.0251	0.47816	0.44013	0.561136
hospitalized covid	RANTES	rs2109069	A	G	0.17539	0.02051	1.215e-17	0.0069	0.0257	0.505575	0.192802	0.0328323
hospitalized covid	RANTES	rs34288077	G	A	0.54998	0.033126	6.703e-62	0.0843	0.0445	0.0526723	0.754769	0.556214
hospitalized covid	SCF	rs10774679	T	C	0.12021	0.01885	1.803e-10	-0.0113	0.0176	0.794971	0.974633	0.92867
hospitalized covid	SCF	rs13050728	C	T	-0.15355	0.019242	1.461e-15	0.0123	0.0162	0.47816	0.44013	0.561136
hospitalized covid	SCF	rs2109069	A	G	0.17539	0.02051	1.215e-17	-0.0101	0.0164	0.505575	0.192802	0.0328323
hospitalized covid	SCF	rs34288077	G	A	0.54998	0.033126	6.703e-62	0.0162	0.0282	0.0526723	0.754769	0.556214
hospitalized covid	SCGFb	rs10774679	T	C	0.12021	0.01885	1.803e-10	0.001	0.0264	0.794971	0.974633	0.92867
hospitalized covid	SCGFb	rs13050728	C	T	-0.15355	0.019242	1.461e-15	0.0581	0.0241	0.47816	0.44013	0.561136
hospitalized covid	SCGFb	rs2109069	A	G	0.17539	0.02051	1.215e-17	-0.048	0.0247	0.505575	0.192802	0.0328323
hospitalized covid	SCGFb	rs34288077	G	A	0.54998	0.033126	6.703e-62	0.0334	0.0429	0.0526723	0.754769	0.556214
hospitalized covid	SDF1a	rs10774679	T	C	0.12021	0.01885	1.803e-10	0.011	0.0182	0.794971	0.974633	0.92867
hospitalized covid	SDF1a	rs13050728	C	T	-0.15355	0.019242	1.461e-15	-0.0059	0.0167	0.47816	0.44013	0.561136
hospitalized covid	SDF1a	rs2109069	A	G	0.17539	0.02051	1.215e-17	0.0109	0.017	0.505575	0.192802	0.0328323
hospitalized covid	SDF1a	rs34288077	G	A	0.54998	0.033126	6.703e-62	-0.0589	0.0291	0.0526723	0.754769	0.556214
hospitalized covid	TNFa	rs10774679	T	C	0.12021	0.01885	1.803e-10	-0.0485	0.0272	0.794971	0.974633	0.92867
hospitalized covid	TNFa	rs13050728	C	T	-0.15355	0.019242	1.461e-15	0.0014	0.025	0.47816	0.44013	0.561136
hospitalized covid	TNFa	rs2109069	A	G	0.17539	0.02051	1.215e-17	-0.031	0.0254	0.505575	0.192802	0.0328323
hospitalized covid	TNFa	rs34288077	G	A	0.54998	0.033126	6.703e-62	0.0149	0.0442	0.0526723	0.754769	0.556214
hospitalized covid	TNFb	rs10774679	T	C	0.12021	0.01885	1.803e-10	0.025	0.0411	0.794971	0.974633	0.92867
hospitalized covid	TNFb	rs13050728	C	T	-0.15355	0.019242	1.461e-15	0.0191	0.0374	0.47816	0.44013	0.561136
hospitalized covid	TNFb	rs2109069	A	G	0.17539	0.02051	1.215e-17	-0.0337	0.0379	0.505575	0.192802	0.0328323
hospitalized covid	TNFb	rs34288077	G	A	0.54998	0.033126	6.703e-62	-0.1374	0.0657	0.0526723	0.754769	0.556214
hospitalized covid	TRAIL	rs10774679	T	C	0.12021	0.01885	1.803e-10	-0.0204	0.0177	0.794971	0.974633	0.92867
hospitalized covid	TRAIL	rs13050728	C	T	-0.15355	0.019242	1.461e-15	0.0253	0.0162	0.47816	0.44013	0.561136
hospitalized covid	TRAIL	rs2109069	A	G	0.17539	0.02051	1.215e-17	0.0063	0.0165	0.505575	0.192802	0.0328323
hospitalized covid	TRAIL	rs34288077	G	A	0.54998	0.033126	6.703e-62	0.0008	0.0284	0.0526723	0.754769	0.556214
hospitalized covid	VEGF	rs10774679	T	C	0.12021	0.01885	1.803e-10	-0.0284	0.0191	0.794971	0.974633	0.92867
hospitalized covid	VEGF	rs13050728	C	T	-0.15355	0.019242	1.461e-15	0.0066	0.0174	0.47816	0.44013	0.561136
hospitalized covid	VEGF	rs2109069	A	G	0.17539	0.02051	1.215e-17	-0.0134	0.0179	0.505575	0.192802	0.0328323
hospitalized covid	VEGF	rs34288077	G	A	0.54998	0.033126	6.703e-62	-0.0235	0.0305	0.0526723	0.754769	0.556214
